# Supplementary material for: A general interfacial-energetics-tuning strategy for enhanced artificial photosynthesis
Source: Nat Commun. 2022 Dec 16;13:7783. doi: 10.1038/s41467-022-35502-z (PMC9758122; doi:10.1038/s41467-022-35502-z)
Supplement: Supplementary file 3 — Source Data [file 41467_2022_35502_MOESM3_ESM.zip]

Archive with 2 entries (1 files):
- Source Data file/Source Data file.xlsx
- Source Data file/
