# Supplementary material for: A general interfacial-energetics-tuning strategy for enhanced artificial photosynthesis
Source: Nat Commun. 2022 Dec 16;13:7783. doi: 10.1038/s41467-022-35502-z (PMC9758122; doi:10.1038/s41467-022-35502-z)
Supplement: Supplementary file 3 — Source Data [file 41467_2022_35502_MOESM3_ESM.zip › Source Data file/Source Data file.xlsx]

## Sheet: Figure 1
Figure 1b					Figure 1e
Distance	Co	Ag	Pd		BiVO4			BiVO4/Ag			BiVO4/（Ag/Pd）			BiVO4/Pd
0	1	0	0		Binding Energy	Counts		Binding Energy	Counts		Binding Energy	Counts		Binding Energy	Counts
0.00303	0	0	0		24.5	874.15		24.48	694.538		24.75	724.15		24.71	972.909
0.00605	0	0	1		24.49	1011.78		24.47	740.786		24.74	685.114		24.7	951.22
0.00908	0	0	0		24.48	1048.37		24.46	747.229		24.73	692.657		24.69	1012.09
0.01211	0	0	0		24.47	970.238		24.45	626.311		24.72	787.675		24.68	1043.89
0.01513	0	1	0		24.46	901.751		24.44	810.964		24.71	765.726		24.67	1104.82
0.01816	1	0	0		24.45	985.994		24.43	940.896		24.7	824.01		24.66	956.172
0.02119	0	0	0		24.44	1018.72		24.42	962.965		24.69	744.878		24.65	1042.14
0.02421	0	0	1		24.43	1089.23		24.41	840.076		24.68	600.76		24.64	911.645
0.02724	0	0	0		24.42	1037.93		24.4	858.864		24.67	621.789		24.63	1050.62
0.03027	0	0	0		24.41	983.613		24.39	871.449		24.66	708.483		24.62	1100.43
0.03329	0	0	0		24.4	1027.13		24.38	723.189		24.65	664.386		24.61	1001.77
0.03632	0	0	0		24.39	795.588		24.37	778.041		24.64	789.676		24.6	968.177
0.03935	0	0	0		24.38	923.8		24.36	785.134		24.63	767.007		24.59	1023.26
0.04237	0	0	0		24.37	1112.13		24.35	866.317		24.62	871.699		24.58	1007.62
0.0454	0	0	0		24.36	1044.38		24.34	787.795		24.61	651.05		24.57	1205.12
0.04843	0	0	0		24.35	942.147		24.33	831.232		24.6	685.234		24.56	1253.92
0.05145	1	0	0		24.34	952.701		24.32	925.21		24.59	877.511		24.55	1173.19
0.05448	0	0	0		24.33	1011.68		24.31	733.513		24.58	828.591		24.54	1047.69
0.05751	0	0	1		24.32	1272.85		24.3	879.822		24.57	756.673		24.53	1190.11
0.06053	0	0	0		24.31	863.565		24.29	872.759		24.56	723.399		24.52	1153.22
0.06356	0	0	0		24.3	925.53		24.28	892.677		24.55	924.42		24.51	1308.83
0.06659	1	0	1		24.29	1084.23		24.27	764.246		24.54	671.259		24.5	1174.06
0.06961	1	0	0		24.28	1121.17		24.26	745.518		24.53	770.048		24.49	1123.53
0.07264	4	1	0		24.27	995.618		24.25	925.73		24.52	816.847		24.48	1086.42
0.07567	0	2	0		24.26	1058.21		24.24	685.604		24.51	659.284		24.47	982.253
0.07869	1	0	0		24.25	987.185		24.23	769.558		24.5	996.479		24.46	1033.25
0.08172	2	0	0		24.24	1236.23		24.22	747.459		24.49	633.473		24.45	1039.51
0.08475	7	1	0		24.23	1155.5		24.21	806.443		24.48	837.295		24.44	1232.68
0.08777	7	1	1		24.22	1047.46		24.2	952.581		24.47	1012.67		24.43	1268.71
0.0908	12	0	2		24.21	1042.92		24.19	905.512		24.46	933.213		24.42	1201.64
0.09383	15	0	0		24.2	1058.99		24.18	833.824		24.45	931.793		24.41	1139.53
0.09685	5	2	2		24.19	1259.46		24.17	885.964		24.44	894.878		24.4	998.489			Source data are provided as a Source Data file.
0.09988	15	0	2		24.18	1143.5		24.16	765.156		24.43	806.323		24.39	1165.02
0.1029	10	2	0		24.17	1169.26		24.15	788.375		24.42	869.358		24.38	1086.87
0.10593	16	1	4		24.16	1070.49		24.14	863.445		24.41	815.056		24.37	1227.01
0.10896	20	1	2		24.15	1010.02		24.13	794.698		24.4	906.883		24.36	1154.62
0.11198	19	3	2		24.14	1076.54		24.12	962.265		24.39	836.915		24.35	1122.52
0.11501	26	0	3		24.13	1210.28		24.11	776.11		24.38	821.459		24.34	1262.86
0.11804	39	0	5		24.12	1264.45		24.1	873.82		24.37	852.691		24.33	1264.74
0.12106	33	3	3		24.11	1107.92		24.09	908.543		24.36	898.099		24.32	1331.98
0.12409	25	2	2		24.1	1071.1		24.08	1047.29		24.35	963.485		24.31	1096.61
0.12712	33	2	6		24.09	969.278		24.07	867.237		24.34	749.4		24.3	1092.59
0.13014	26	3	7		24.08	1213.02		24.06	853.972		24.33	803.191		24.29	1040.42
0.13317	25	4	10		24.07	1249.4		24.05	755.202		24.32	927.211		24.28	1108.3
0.1362	19	1	8		24.06	1087.19		24.04	754.942		24.31	978.651		24.27	1286.33
0.13922	33	7	6		24.05	1343.75		24.03	852.801		24.3	908.103		24.26	1151.71
0.14225	26	4	9		24.04	1202.22		24.02	791.216		24.29	932.403		24.25	1288.69
0.14528	19	6	8		24.03	1183.39		24.01	877.161		24.28	823.399		24.24	1089.34
0.1483	16	6	8		24.02	1156.46		24	941.627		24.27	1062.31		24.23	1160.78
0.15133	21	5	8		24.01	1224.73		23.99	898.299		24.26	905.722		24.22	1272.3
0.15436	17	5	12		24	1230.43		23.98	950.82		24.25	844.078		24.21	1143.82
0.15738	17	5	8		23.99	1291.57		23.97	1017.07		24.24	900.42		24.2	1224.18
0.16041	10	8	7		23.98	1386.98		23.96	765.696		24.23	1065.15		24.19	1208.8
0.16344	12	7	7		23.97	1390.01		23.95	881.253		24.22	776.951		24.18	1228.48
0.16646	11	3	10		23.96	1058.65		23.94	1047.29		24.21	878.992		24.17	1178.27
0.16949	16	4	8		23.95	1247.83		23.93	839.816		24.2	980.592		24.16	1243.09
0.17252	3	7	8		23.94	1273.7		23.92	826.01		24.19	920.538		24.15	1282.39
0.17554	3	8	7		23.93	1139.3		23.91	764.886		24.18	819.738		24.14	1241.86
0.17857	5	7	12		23.92	1289.3		23.9	840.016		24.17	984.984		24.13	1211.17
0.1816	10	5	7		23.91	1187.88		23.89	794.578		24.16	882.443		24.12	1288.26
0.18462	7	5	8		23.9	1166		23.88	798.119		24.15	902.481		24.11	1493.35
0.18765	8	7	12		23.89	1186.96		23.87	880.992		24.14	988.966		24.1	1316.77
0.19068	4	7	7		23.88	1232.44		23.86	1026.4		24.13	871.779		24.09	1223.79
0.1937	2	12	8		23.87	1231.51		23.85	978.081		24.12	860.544		24.08	1251.28
0.19673	7	8	13		23.86	1357.93		23.84	939.796		24.11	852.981		24.07	1313.06
0.19976	5	6	9		23.85	1389.31		23.83	903.832		24.1	990.236		24.06	1329.98
0.20278	9	9	6		23.84	1143.3		23.82	888.505		24.09	841.597		24.05	1091.71
0.20581	5	7	12		23.83	1287.45		23.81	733.313		24.08	824.24		24.04	1161.04
0.20884	7	4	16		23.82	1269.77		23.8	939.006		24.07	847.699		24.03	1185.98
0.21186	8	7	7		23.81	1336.5		23.79	840.106		24.06	750.13		24.02	1018.85
0.21489	7	11	7		23.8	1274.66		23.78	750.8		24.05	879.772		24.01	1310.45
0.21792	3	18	8		23.79	1265.52		23.77	939.346		24.04	865.446		24	1198.86
0.22094	8	15	13		23.78	1249.14		23.76	792.707		24.03	873.309		23.99	1220.44
0.22397	8	11	13		23.77	1404.13		23.75	1031.53		24.02	938.695		23.98	1266.97
0.227	4	13	13		23.76	1362.54		23.74	842.637		24.01	901.511		23.97	1074.17
0.23002	3	19	18		23.75	1221.27		23.73	884.554		24	957.403		23.96	1201.23
0.23305	3	25	15		23.74	1287.21		23.72	954.092		23.99	833.693		23.95	1135.44
0.23608	5	23	13		23.73	1327.48		23.71	938.145		23.98	823.84		23.94	1294.06
0.2391	17	27	21		23.72	1306.3		23.7	877.131		23.97	818.968		23.93	1281.23
0.24213	9	28	21		23.71	1233.65		23.69	851.24		23.96	904.042		23.92	1090.56
0.24516	2	34	19		23.7	1235.95		23.68	723.389		23.95	867.477		23.91	1284.27
0.24818	11	30	20		23.69	1198.09		23.67	737.775		23.94	1029.02		23.9	978.371
0.25121	12	34	24		23.68	1305.5		23.66	815.276		23.93	1028.99		23.89	1323.57
0.25424	6	38	32		23.67	1058.89		23.65	895.148		23.92	979.922		23.88	1153.36
0.25726	5	44	33		23.66	1264.19		23.64	941.997		23.91	764.686		23.87	1160.31
0.26029	12	45	33		23.65	1266.24		23.63	858.723		23.9	919.298		23.86	1153.56
0.26332	10	34	32		23.64	1143.75		23.62	894.158		23.89	871.509		23.85	1217.86
0.26634	7	43	25		23.63	1365		23.61	948.579		23.88	925.47		23.84	1196.39
0.26937	5	49	26		23.62	1091.46		23.6	853.611		23.87	847.439		23.83	1259.28
0.2724	9	36	24		23.61	1216.34		23.59	776.14		23.86	816.066		23.82	1174.82
0.27542	7	44	27		23.6	1218.79		23.58	822.909		23.85	814.266		23.81	1228.23
0.27845	4	40	31		23.59	1191.23		23.57	933.593		23.84	771.849		23.8	1274.3
0.28148	4	46	23		23.58	1231.45		23.56	912.245		23.83	819.748		23.79	1281.29
0.2845	6	30	25		23.57	1371.24		23.55	871.999		23.82	873.249		23.78	1070.43
0.28753	7	46	25		23.56	1497.03		23.54	929.562		23.81	872.689		23.77	1197.73
0.29056	7	37	25		23.55	1124.1		23.53	717.247		23.8	865.046		23.76	1316.19
0.29358	13	36	24		23.54	1187.2		23.52	852.071		23.79	856.343		23.75	1251.57
0.29661	3	28	20		23.53	1287.68		23.51	862.355		23.78	805.862		23.74	1342.36
0.29963	11	19	9		23.52	1370.35		23.5	899.46		23.77	970.328		23.73	1195.76
0.30266	7	20	12		23.51	1356.89		23.49	864.146		23.76	859.244		23.72	1249.37
0.30569	8	16	12		23.5	1245.98		23.48	967.107		23.75	892.097		23.71	1155.07
0.30871	3	18	17		23.49	1259.19		23.47	814.646		23.74	881.973		23.7	1246.13
0.31174	8	25	12		23.48	1125.17		23.46	805.102		23.73	728.091		23.69	1352.85
0.31477	7	16	16		23.47	1152.79		23.45	684.564		23.72	883.303		23.68	1270.25
0.31779	8	18	18		23.46	1279.93		23.44	873.129		23.71	809.574		23.67	1243.95
0.32082	11	24	13		23.45	1237.6		23.43	763.095		23.7	887.255		23.66	1184.53
0.32385	8	26	20		23.44	1159.85		23.42	898.559		23.69	828.711		23.65	1207.84
0.32687	1	36	13		23.43	1288.67		23.41	890.356		23.68	900.82		23.64	1190.16
0.3299	4	23	14		23.42	1419.47		23.4	910.854		23.67	824.39		23.63	1179.05
0.33293	8	25	9		23.41	1407.77		23.39	993.237		23.66	961.024		23.62	1201.96
0.33595	5	23	13		23.4	1202.16		23.38	764.776		23.65	1116.68		23.61	1247.86
0.33898	3	23	14		23.39	1240.91		23.37	745.338		23.64	1065.29		23.6	1150.06
0.34201	6	12	15		23.38	1221.88		23.36	795.738		23.63	772.839		23.59	1426.94
0.34503	6	16	14		23.37	1355.73		23.35	785.844		23.62	864.286		23.58	1215.4
0.34806	3	18	11		23.36	1148.98		23.34	984.484		23.61	863.826		23.57	1230.76
0.35109	3	10	10		23.35	1115.03		23.33	660.444		23.6	860.714		23.56	1036.94
0.35411	9	10	9		23.34	1153.68		23.32	949.74		23.59	762.305		23.55	1153.27
0.35714	4	8	5		23.33	1165.69		23.31	803.421		23.58	688.655		23.54	1125.76
0.36017	4	9	8		23.32	1267.54		23.3	704.942		23.57	776.661		23.53	1176.73
0.36319	9	7	11		23.31	1145.57		23.29	753.291		23.56	874.66		23.52	1225.97
0.36622	8	3	11		23.3	1169.28		23.28	900.24		23.55	849.42		23.51	1286.71
0.36925	3	8	8		23.29	1211.09		23.27	883.723		23.54	830.302		23.5	1142.95
0.37227	5	10	6		23.28	1258.88		23.26	807.213		23.53	760.624		23.49	1078.06
0.3753	5	10	10		23.27	1278.44		23.25	900.16		23.52	737.395		23.48	1197.84
0.37833	8	10	9		23.26	1227.24		23.24	780.142		23.51	729.192		23.47	1193.9
0.38135	5	12	9		23.25	1170.25		23.23	758.043		23.5	800.64		23.46	1189.58
0.38438	9	9	13		23.24	1208.8		23.22	770.568		23.49	857.413		23.45	1063.21
0.38741	7	8	13		23.23	1219.33		23.21	695.178		23.48	810.414		23.44	1031.37
0.39043	5	11	13		23.22	1184.79		23.2	790.836		23.47	876.261		23.43	1197.12
0.39346	3	10	6		23.21	1252.62		23.19	676.701		23.46	810.844		23.42	1239.92
0.39649	8	13	18		23.2	1280.13		23.18	832.223		23.45	781.883		23.41	1251.22
0.39951	9	19	12		23.19	1259.65		23.17	809.534		23.44	866.667		23.4	1011.58
0.40254	10	11	14		23.18	1183.78		23.16	891.056		23.43	888.555		23.39	1040.98
0.40557	7	13	17		23.17	1104.76		23.15	848.169		23.42	755.982		23.38	1101.72
0.40859	5	16	10		23.16	1185.42		23.14	918.687		23.41	727.451		23.37	1256.06
0.41162	6	18	17		23.15	1170.04		23.13	750.24		23.4	723.97		23.36	1105.89
0.41465	3	21	19		23.14	1353.88		23.12	779.352		23.39	695.728		23.35	1204.77
0.41767	7	22	12		23.13	1349		23.11	906.743		23.38	872.669		23.34	1119.66
0.4207	3	19	14		23.12	1171.8		23.1	762.945		23.37	828.942		23.33	1073.34
0.42373	7	25	13		23.11	1127.38		23.09	786.625		23.36	759.714		23.32	1256.32
0.42675	5	19	18		23.1	1077.91		23.08	664.476		23.35	703.882		23.31	1085.82
0.42978	6	27	11		23.09	1159.56		23.07	944.378		23.34	890.236		23.3	1163.11
0.43281	11	19	18		23.08	1029.05		23.06	728.231		23.33	821.058		23.29	1119.38
0.43583	6	18	18		23.07	1231.84		23.05	704.282		23.32	730.612		23.28	1081.49
0.43886	8	19	14		23.06	1015.64		23.04	627.991		23.31	785.534		23.27	1249.28
0.44189	4	22	15		23.05	1163.97		23.03	576.09		23.3	873.83		23.26	1066.59
0.44491	2	20	11		23.04	1213.2		23.02	887.655		23.29	874.14		23.25	1121.75
0.44794	5	23	15		23.03	1203.74		23.01	737.775		23.28	729.482		23.24	992.677
0.45097	8	19	14		23.02	1069.38		23	770.568		23.27	740.096		23.23	1273.77
0.45399	6	16	14		23.01	1079.51		22.99	744.728		23.26	791.447		23.22	1133.93
0.45702	9	23	18		23	1203.5		22.98	679.142		23.25	852.691		23.21	1178.15
0.46005	6	17	8		22.99	1150.6		22.97	555.182		23.24	937.385		23.2	1051.1
0.46307	6	25	7		22.98	1144.52		22.96	654.582		23.23	895.348		23.19	1097.41
0.4661	4	19	18		22.97	1068.55		22.95	679.372		23.22	884.354		23.18	1166.09
0.46913	3	34	12		22.96	1241.02		22.94	600.44		23.21	823.099		23.17	1039
0.47215	8	24	12		22.95	1202.33		22.93	501.941		23.2	719.658		23.16	1096.21
0.47518	3	20	23		22.94	1094.47		22.92	677.081		23.19	586.034		23.15	970.098
0.47821	3	23	21		22.93	1236.46		22.91	724		23.18	708.023		23.14	984.164
0.48123	5	33	15		22.92	1014.29		22.9	599.69		23.17	876.611		23.13	912.945
0.48426	9	37	21		22.91	1115.62		22.89	747.919		23.16	843.697		23.12	1014.63
0.48729	3	32	28		22.9	1157.08		22.88	632.053		23.15	703.611		23.11	1108.45
0.49031	6	34	18		22.89	1167.87		22.87	730.122		23.14	674.48		23.1	1165.34
0.49334	4	28	18		22.88	1087.95		22.86	678.852		23.13	895.398		23.09	1051.11
0.49637	10	35	22		22.87	1046.83		22.85	749.72		23.12	769.728		23.08	1070.12
0.49939	8	28	13		22.86	959.384		22.84	708.804		23.11	653.802		23.07	1108.32
0.50242	4	30	20		22.85	959.524		22.83	531.693		23.1	821.048		23.06	966.997
0.50544	6	18	16		22.84	840.656		22.82	626.571		23.09	660.004		23.05	1201.54
0.50847	7	20	8		22.83	807.133		22.81	689.316		23.08	688.856		23.04	1143.14
0.5115	4	19	12		22.82	1035.2		22.8	537.435		23.07	684.854		23.03	1195.41
0.51452	10	17	9		22.81	1069.79		22.79	720.548		23.06	689.236		23.02	1081.38
0.51755	5	21	16		22.8	1037.52		22.78	703.121		23.05	842.537		23.01	857.853
0.52058	7	17	13		22.79	988.715		22.77	583.653		23.04	734.024		23	949.77
0.5236	6	17	12		22.78	1018.58		22.76	598.149		23.03	798.319		22.99	1111.54
0.52663	6	18	9		22.77	1139.38		22.75	656.413		23.02	819.028		22.98	1053.73
0.52966	5	14	11		22.76	932.403		22.74	697.899		23.01	848.079		22.97	1128.96
0.53268	4	16	24		22.75	1110.48		22.73	614.246		23	734.264		22.96	892.687
0.53571	6	29	18		22.74	1022.73		22.72	605.982		22.99	771.529		22.95	1035.25
0.53874	7	17	15		22.73	1044.15		22.71	533.633		22.98	656.963		22.94	1002.65
0.54176	5	33	14		22.72	859.564		22.7	570.978		22.97	741.857		22.93	1006.2
0.54479	6	26	12		22.71	1089.43		22.69	567.217		22.96	648.96		22.92	1066.08
0.54782	11	21	9		22.7	1055.78		22.68	606.503		22.95	814.266		22.91	1121.29
0.55084	6	28	16		22.69	938.605		22.67	573.509		22.94	689.176		22.9	1109.78
0.55387	5	44	17		22.68	1003.94		22.66	747.589		22.93	760.304		22.89	880.782
0.5569	7	34	19		22.67	1026.96		22.65	554.292		22.92	733.653		22.88	808.013
0.55992	3	44	21		22.66	922.339		22.64	705.752		22.91	625.09		22.87	1004.98
0.56295	6	33	27		22.65	1172.81		22.63	434.584		22.9	600.94		22.86	999.76
0.56598	7	31	20		22.64	1050.37		22.62	437.135		22.89	739.596		22.85	910.044
0.569	5	36	20		22.63	1058.47		22.61	543.838		22.88	667.747		22.84	936.695
0.57203	10	36	19		22.62	978.922		22.6	403.061		22.87	685.434		22.83	971.609
0.57506	7	33	27		22.61	942.697		22.59	540.646		22.86	702.271		22.82	1009.73
0.57808	7	41	18		22.6	923.119		22.58	507.193		22.85	661.375		22.81	1004.43
0.58111	7	44	22		22.59	894.188		22.57	651.2		22.84	671.659		22.8	854.962
0.58414	4	38	15		22.58	939.476		22.56	629.892		22.83	806.152		22.79	817.447
0.58716	6	39	23		22.57	915.116		22.55	548.069		22.82	708.223		22.78	845.958
0.59019	5	33	20		22.56	908.673		22.54	425.42		22.81	633.794		22.77	768.828
0.59322	6	49	16		22.55	884.214		22.53	498.459		22.8	783.613		22.76	697.009
0.59624	6	38	29		22.54	884.794		22.52	461.665		22.79	591.917		22.75	1116.04
0.59927	5	32	17		22.53	771.609		22.51	483.874		22.78	519.108		22.74	827.341
0.6023	13	31	15		22.52	920.868		22.5	427.471		22.77	625.99		22.73	788.725
0.60532	6	30	17		22.51	966.647		22.49	508.874		22.76	698.8		22.72	798.639
0.60835	8	24	18		22.5	852.341		22.48	512.495		22.75	597.139		22.71	868.027
0.61138	9	31	16		22.49	830.842		22.47	422.279		22.74	662.635		22.7	809.024
0.6144	4	20	12		22.48	755.532		22.46	490.666		22.73	536.885		22.69	851.641
0.61743	2	12	11		22.47	861.705		22.45	441.597		22.72	538.796		22.68	771.469
0.62046	3	15	8		22.46	788.225		22.44	410.484		22.71	486.825		22.67	694.338
0.62348	7	11	16		22.45	860.894		22.43	399.58		22.7	484.264		22.66	793.737
0.62651	6	6	8		22.44	874.15		22.42	437.915		22.69	611.925		22.65	918.047
0.62954	4	4	9		22.43	713.826		22.41	436.695		22.68	627.551		22.64	757.723
0.63256	6	9	8		22.42	1002.74		22.4	352.981		22.67	472.829		22.63	840.656
0.63559	3	5	11		22.41	907.003		22.39	285.594		22.66	595.568		22.62	827.481
0.63862	5	9	10		22.4	720.498		22.38	382.673		22.65	566.377		22.61	811.815
0.64164	5	12	7		22.39	843.577		22.37	336.775		22.64	623.349		22.6	831.052
0.64467	5	3	4		22.38	804.152		22.36	426.17		22.63	490.456		22.59	735.774
0.6477	9	10	12		22.37	822.389		22.35	402.681		22.62	440.176		22.58	782.253
0.65072	5	14	4		22.36	942.197		22.34	386.995		22.61	478.942		22.57	704.022
0.65375	1	14	7		22.35	718.667		22.33	378.411		22.6	466.597		22.56	794.898
0.65678	7	8	13		22.34	803.942		22.32	340.396		22.59	551.441		22.55	795.158
0.6598	6	14	10		22.33	685.924		22.31	314.186		22.58	685.054		22.54	743.978
0.66283	7	12	9		22.32	763.876		22.3	393.257		22.57	575.91		22.53	726.06
0.66586	3	14	11		22.31	850.6		22.29	263.896		22.56	471.409		22.52	933.994
0.66888	7	16	8		22.3	790.486		22.28	327.761		22.55	505.302		22.51	724.9
0.67191	13	8	14		22.29	831.433		22.27	229.892		22.54	480.942		22.5	715.506
0.67494	5	6	8		22.28	907.003		22.26	376.841		22.53	474.02		22.49	760.244
0.67796	4	2	9		22.27	748.009		22.25	323.119		22.52	523.83		22.48	663.105
0.68099	6	8	14		22.26	662.905		22.24	365.826		22.51	483.994		22.47	614.556
0.68402	8	12	7		22.25	812.125		22.23	304.962		22.5	493.617		22.46	658.493
0.68704	15	9	5		22.24	752.141		22.22	314.446		22.49	462.505		22.45	661.525
0.69007	12	6	4		22.23	653.782		22.21	272.109		22.48	500.08		22.44	721.759
0.6931	9	4	9		22.22	700.02		22.2	290.116		22.47	401.12		22.43	589.806
0.69612	12	5	8		22.21	718.137		22.19	290.956		22.46	498.399		22.42	670.648
0.69915	7	5	8		22.2	658.643		22.18	253.521		22.45	348.78		22.41	731.593
0.70217	8	7	15		22.19	766.076		22.17	264.686		22.44	392.997		22.4	561.445
0.7052	10	12	11		22.18	664.726		22.16	321.869		22.43	348.459		22.39	667.007
0.70823	12	8	7		22.17	504.582		22.15	295.538		22.42	490.946		22.38	604.402
0.71125	15	5	9		22.16	633.874		22.14	285.534		22.41	433.043		22.37	674.44
0.71428	13	10	11		22.15	544.858		22.13	257.263		22.4	337.295		22.36	677.171
0.71731	13	7	8		22.14	640.196		22.12	272.889		22.39	363.625		22.35	705.672
0.72033	12	3	10		22.13	613.896		22.11	198.079		22.38	406.943		22.34	613.665
0.72336	14	10	8		22.12	644.398		22.1	193.237		22.37	357.943		22.33	574.55
0.72639	13	4	6		22.11	677.581		22.09	210.084		22.36	423.069		22.32	615.086
0.72941	14	5	9		22.1	493.157		22.08	194.658		22.35	536.154		22.31	614.556
0.73244	12	6	8		22.09	603.081		22.07	215.506		22.34	393.577		22.3	489.566
0.73547	16	4	4		22.08	566.226		22.06	285.594		22.33	372.209		22.29	498.89
0.73849	31	2	6		22.07	649.82		22.05	244.038		22.32	425.12		22.28	662.275
0.74152	17	5	5		22.06	660.964		22.04	224.99		22.31	364.756		22.27	663.565
0.74455	18	3	1		22.05	521.679		22.03	286.054		22.3	332.513		22.26	486.104
0.74757	31	6	4		22.04	545.328		22.02	173.81		22.29	377.891		22.25	550.95
0.7506	17	1	4		22.03	563.956		22.01	197.499		22.28	416.367		22.24	581.653
0.75363	23	1	2		22.02	528.481		22	208.403		22.27	389.636		22.23	508.263
0.75665	30	4	4		22.01	552.071		21.99	239.776		22.26	372.729		22.22	537.835
0.75968	19	3	2		22	495.098		21.98	166.327		22.25	362.925		22.21	467.827
0.76271	18	0	0		21.99	533.924		21.97	116.367		22.24	289.856		22.2	403.882
0.76573	24	0	4		21.98	417.387		21.96	214.086		22.23	301.341		22.19	379.052
0.76876	13	1	3		21.97	561.905		21.95	236.355		22.22	347.439		22.18	471.028
0.77179	9	2	2		21.96	413.906		21.94	174.71		22.21	261.325		22.17	415.766
0.77481	18	4	3		21.95	507.943		21.93	262.945		22.2	355.042		22.16	573.649
0.77784	10	2	0		21.94	468.177		21.92	236.875		22.19	405.262		22.15	597.799
0.78087	7	0	1		21.93	455.602		21.91	127.791		22.18	350.98		22.14	364.576
0.78389	5	1	0		21.92	466.397		21.9	184.974		22.17	344.398		22.13	299.17
0.78692	1	0	0		21.91	447.659		21.89	239.516		22.16	265.846		22.12	405.842
0.78995	2	0	0		21.9	413.005		21.88	252.941		22.15	261.204		22.11	431.763
0.79297	1	0	0		21.89	380.472		21.87	184.074		22.14	253.581		22.1	370.498
0.796	0	0	0		21.88	420.168		21.86	175.75		22.13	279.992		22.09	299.02
0.79903	0	0	0		21.87	372.029		21.85	108.623		22.12	142.427		22.08	340.716
0.80205	0	0	0		21.86	263.846		21.84	136.375		22.11	225.78		22.07	405.632
0.80508	0	0	1		21.85	263.005		21.83	160.584		22.1	218.407		22.06	534.164
0.80811	2	0	0		21.84	281.212		21.82	109.204		22.09	272.949		22.05	472.129
0.81113	1	0	0		21.83	256.423		21.81	114.046		22.08	236.725		22.04	362.785
0.81416	0	0	0		21.82	343.037		21.8	160.384		22.07	255.412		22.03	355.242
0.81719	0	0	0		21.81	376.15		21.79	216.347		22.06	188.766		22.02	291.277
0.82021	0	0	0		21.8	324.33		21.78	168.387		22.05	239.726		22.01	354.082
0.82324	1	1	0		21.79	252.101		21.77	215.506		22.04	162.645		22	270.428
0.82627	0	0	0		21.78	245.258		21.76	175.22		22.03	166.707		21.99	298.96
0.82929	0	0	0		21.77	297.799		21.75	140.586		22.02	284.054		21.98	320.708
0.83232	0	0	0		21.76	242.737		21.74	131.212		22.01	214.666		21.97	273.79
0.83535	1	0	0		21.75	295.858		21.73	162.585		22	204.082		21.96	255.582
0.83837	0	1	0		21.74	299.48		21.72	111.114		21.99	216.667		21.95	301.22
0.8414	0	0	0		21.73	263.585		21.71	116.136		21.98	218.027		21.94	194.078
0.84443	0	0	0		21.72	308.904		21.7	110.944		21.97	153.541		21.93	223.569
0.84745	0	0	0		21.71	244.098		21.69	184.074		21.96	249.52		21.92	314.586
0.85048	0	0	0		21.7	246.739		21.68	222.669		21.95	196.399		21.91	197.879
0.85351	0	0	0		21.69	287.415		21.67	198.339		21.94	215.446		21.9	314.126
0.85653	0	0	0		21.68	173.349		21.66	167.487		21.93	190.396		21.89	321.749
0.85956	0	0	0		21.67	315.166		21.65	128.051		21.92	183.493		21.88	166.387
0.86259	0	1	0		21.66	235.574		21.64	104.622		21.91	173.749		21.87	214.086
0.86561	1	0	0		21.65	265.786		21.63	139.736		21.9	162.905		21.86	226.931
0.86864	1	0	0		21.64	273.84		21.62	104.362		21.89	143.798		21.85	188.395
0.87167	0	0	0		21.63	191.767		21.61	153.741		21.88	139.796		21.84	228.091
0.87469	1	0	1		21.62	164.646		21.6	145.218		21.87	148.579		21.83	237.515
0.87772	0	0	0		21.61	221.569		21.59	169.488		21.86	141.537		21.82	262.105
0.88075	0	1	0		21.6	239.196		21.58	137.795		21.85	217.507		21.81	273.009
0.88377	1	1	0		21.59	260.684		21.57	143.477		21.84	190.596		21.8	266.307
0.8868	0	0	0		21.58	270.048		21.56	136.315		21.83	99.1997		21.79	155.542
0.88983	0	0	1		21.57	164.706		21.55	113.525		21.82	128.952		21.78	201.501
0.89285	0	0	0		21.56	211.765		21.54	163.225		21.81	229.252		21.77	207.823
0.89588	1	0	0		21.55	178.651		21.53	186.335		21.8	256.623		21.76	221.188
0.8989	0	0	0		21.54	198.659		21.52	117.147		21.79	187.555		21.75	203.822
0.90193	1	0	1		21.53	240.936		21.51	85.7743		21.78	223.509		21.74	222.929
0.90496	0	0	1		21.52	195.758		21.5	113.695		21.77	196.909		21.73	225.83
					21.51	182.653		21.49	147.829		21.76	83.1433		21.72	229.252
					21.5	224.09		21.48	102.361		21.75	118.627		21.71	268.627
					21.49	172.909		21.47	180.072		21.74	163.535		21.7	204.082
					21.48	126.371		21.46	203.181		21.73	133.163		21.69	190.916
					21.47	214.976		21.45	78.2913		21.72	177.231		21.68	213.565
					21.46	219.258		21.44	87.1949		21.71	184.914		21.67	246.359
					21.45	270.948		21.43	116.106		21.7	102.301		21.66	220.988
					21.44	223.77		21.42	154.322		21.69	68.6074		21.65	196.339
					21.43	188.565		21.41	207.503		21.68	121.118		21.64	188.916
					21.42	198.689		21.4	140.636		21.67	183.003		21.63	171.489
					21.41	139.796		21.39	122.049		21.66	138.956		21.62	136.054
					21.4	162.065		21.38	143.477		21.65	172.649		21.61	155.802
					21.39	168.647		21.37	118.948		21.64	159.824		21.6	196.248
					21.38	197.239		21.36	164.006		21.63	169.148		21.59	173.319
					21.37	180.652		21.35	98.2993		21.62	143.737		21.58	228.091
					21.36	217.677		21.34	62.605		21.61	206.142		21.57	208.083
					21.35	187.065		21.33	110.044		21.6	217.767		21.56	173.169
					21.34	225.77		21.32	106.943		21.59	192.077		21.55	166.907
					21.33	167.227		21.31	138.575		21.58	174.91		21.54	169.228
					21.32	177.751		21.3	53.2413		21.57	94.0376		21.53	161.545
					21.31	142.957		21.29	140.256		21.56	136.635		21.52	250.1
					21.3	148.319		21.28	76.3505		21.55	158.323		21.51	210.344
					21.29	212.925		21.27	119.958		21.54	117.527		21.5	168.327
					21.28	180.072		21.26	112.975		21.53	169.488		21.49	163.976
					21.27	139.216		21.25	90.3561		21.52	157.743		21.48	155.622
					21.26	176.391		21.24	138.635		21.51	121.789		21.47	151.751
					21.25	257.783		21.23	143.217		21.5	157.483		21.46	137.795
					21.24	165.486		21.22	150.9		21.49	155.742		21.45	174.91
					21.23	136.575		21.21	138.055		21.48	80.6122		21.44	196.509
					21.22	128.681		21.2	162.905		21.47	105.692		21.43	115.036
					21.21	151.23		21.19	148.319		21.46	117.557		21.42	182.973
					21.2	174.01		21.18	71.4486		21.45	147.219		21.41	221.188
					21.19	188.655		21.17	123.209		21.44	162.905		21.4	194.658
					21.18	160.124		21.16	118.888		21.43	124.63		21.39	170.068
					21.17	232.353		21.15	90.036		21.42	128.892		21.38	230.352
					21.16	183.754		21.14	61.5046		21.41	110.044		21.37	162.905
					21.15	116.627		21.13	139.646		21.4	136.955		21.36	83.7735
					21.14	152.061		21.12	96.1285		21.39	197.499		21.35	148.059
					21.13	190.336		21.11	86.2945		21.38	196.339		21.34	120.048
					21.12	129.012		21.1	93.7775		21.37	137.475		21.33	149.48
					21.11	255.722		21.09	92.3569		21.36	128.051		21.32	167.807
					21.1	115.526		21.08	152.641		21.35	115.786		21.31	134.894
					21.09	197.179		21.07	159.744		21.34	164.066		21.3	139.476
					21.08	138.375		21.06	131.533		21.33	176.911		21.29	116.046
					21.07	166.587		21.05	242.037		21.32	145.798		21.28	116.887
					21.06	119.208		21.04	152.381		21.31	183.173		21.27	101.2
					21.05	165.806		21.03	189.816		21.3	118.367		21.26	137.795
					21.04	142.317		21.02	221.829		21.29	156.323		21.25	176.911
					21.03	100.04		21.01	303.802		21.28	122.629		21.24	130.372
					21.02	138.365		21	197.759		21.27	111.725		21.23	181.753
					21.01	117.157		20.99	124.63		21.26	95.1981		21.22	159.224
					21	110.624		20.98	173.549		21.25	102.301		21.21	163.485
					20.99	121.208		20.97	206.923		21.24	50.6603		21.2	148.9
					20.98	151.541		20.96	177.751		21.23	164.006		21.19	93.5174
					20.97	208.343		20.95	131.473		21.22	88.9356		21.18	193.758
					20.96	184.014		20.94	136.635		21.21	106.623		21.17	152.321
					20.95	138.956		20.93	147.159		21.2	157.393		21.16	137.795
					20.94	216.407		20.92	63.5054		21.19	179.322		21.15	192.917
					20.93	314.966		20.91	127.211		21.18	252.361		21.14	189.236
					20.92	309.594		20.9	196.919		21.17	228.731		21.13	235.254
					20.91	283.543		20.89	140.316		21.16	281.212		21.12	213.826
					20.9	298.059		20.88	126.371		21.15	249		21.11	284.954
					20.89	228.932		20.87	162.645		21.14	320.648		21.1	201.24
					20.88	219.828		20.86	152.321		21.13	221.509		21.09	275.01
					20.87	242.677		20.85	135.474		21.12	178.972		21.08	335.494
					20.86	183.754		20.84	139.796		21.11	233.683		21.07	230.412
					20.85	224.93		20.83	218.087		21.1	171.899		21.06	234.354
					20.84	135.794		20.82	179.752		21.09	202.341		21.05	211.445
					20.83	154.322		20.81	114.046		21.08	219.508		21.04	122.429
					20.82	145.478		20.8	118.627		21.07	138.896		21.03	221.248
					20.81	175.55		20.79	138.635		21.06	157.223		21.02	252.041
					20.8	183.493		20.78	142.637		21.05	160.384		21.01	157.483
					20.79	152.641		20.77	181.493		21.04	219.818		21	169.748
					20.78	164.496		20.76	140.056		21.03	202.031		20.99	198.98
					20.77	145.888		20.75	130.052		21.02	180.652		20.98	204.082
					20.76	220.408		20.74	173.549		21.01	167.807		20.97	160.964
					20.75	252.941		20.73	195.438		21	179.752		20.96	202.281
					20.74	190.076		20.72	142.547		20.99	171.489		20.95	119.208
					20.73	178.241		20.71	168.417		20.98	133.533		20.94	150.96
					20.72	121.299		20.7	90.6162		20.97	206.283		20.93	198.83
					20.71	134.314		20.69	97.459		20.96	131.533		20.92	174.16
					20.7	127.211		20.68	116.367		20.95	212.345		20.91	193.237
					20.69	173.489		20.67	138.956		20.94	150.64		20.9	181.813
					20.68	156.383		20.66	228.091		20.93	190.076		20.89	189.756
					20.67	178.591		20.65	213.766		20.92	144.638		20.88	166.647
					20.66	133.273		20.64	152.321		20.91	154.322		20.87	234.354
					20.65	248.619		20.63	120.048		20.9	163.856		20.86	196.078
					20.64	193.818		20.62	121.789		20.89	180.022		20.85	198.079
					20.63	193.758		20.61	183.233		20.88	156.323		20.84	218.407
					20.62	149.48		20.6	240.356		20.87	147.219		20.83	240.616
					20.61	117.787		20.59	204.082		20.86	162.645		20.82	205.732
					20.6	166.387		20.58	168.067		20.85	135.154		20.81	193.587
					20.59	216.927		20.57	191.497		20.84	106.943		20.8	144.058
					20.58	228.611		20.56	196.919		20.83	184.654		20.79	143.537
					20.57	135.534		20.55	164.646		20.82	182.823		20.78	268.047
					20.56	225.77		20.54	171.809		20.81	210.174		20.77	141.797
					20.55	123.529		20.53	230.352		20.8	172.969		20.76	219.768
					20.54	213.185		20.52	202.081		20.79	200.34		20.75	170.388
					20.53	149.22		20.51	171.549		20.78	187.815		20.74	199.5
					20.52	201.24		20.5	239.366		20.77	218.928		20.73	223.249
					20.51	250.53		20.49	175.06		20.76	194.398		20.72	225.51
					20.5	226.761		20.48	237.575		20.75	234.034		20.71	201.501
					20.49	206.082		20.47	338.395		20.74	259.844		20.7	254.102
					20.48	222.929		20.46	368.147		20.73	257.003		20.69	275.21
					20.47	164.386		20.45	338.395		20.72	277.471		20.68	216.987
					20.46	221.999		20.44	346.889		20.71	224.67		20.67	220.088
					20.45	233.924		20.43	327.961		20.7	290.436		20.66	223.099
					20.44	265.526		20.42	380.152		20.69	279.592		20.65	193.067
					20.43	295.388		20.41	441.657		20.68	340.076		20.64	241.577
					20.42	181.383		20.4	506.142		20.67	302.381		20.63	277.731
					20.41	261.785		20.39	428.691		20.66	273.269		20.62	277.591
					20.4	286.114		20.38	431.973		20.65	247.249		20.61	321.869
					20.39	291.537		20.37	528.731		20.64	333.473		20.6	336.655
					20.38	367.617		20.36	518.838		20.63	323.379		20.59	323.029
					20.37	402.921		20.35	631.533		20.62	390.156		20.58	297.219
					20.36	397.929		20.34	672.099		20.61	441.016		20.57	334.134
					20.35	389.946		20.33	716.867		20.6	435.184		20.56	361.885
					20.34	394.598		20.32	687.955		20.59	452.911		20.55	308.964
					20.33	488.926		20.31	584.354		20.58	552.971		20.54	373.569
					20.32	548.679		20.3	669.268		20.57	622.339		20.53	390.736
					20.31	481.413		20.29	734.654		20.56	518.788		20.52	369.308
					20.3	651.681		20.28	833.343		20.55	563.065		20.51	468.187
					20.29	603.081		20.27	963.635		20.54	640.256		20.5	483.934
					20.28	641.677		20.26	987.465		20.53	747.139		20.49	562.745
					20.27	684.014		20.25	996.809		20.52	785.794		20.48	450.5
					20.26	846.599		20.24	1040.94		20.51	874.35		20.47	615.896
					20.25	971.549		20.23	872.089		20.5	796.749		20.46	695.468
					20.24	867.097		20.22	977.571		20.49	734.444		20.45	609.314
					20.23	790.146		20.21	1037.02		20.48	870.348		20.44	772.659
					20.22	671.689		20.2	1226.76		20.47	974.33		20.43	712.365
					20.21	878.351		20.19	1356.54		20.46	1039.55		20.42	776.871
					20.2	856.773		20.18	1186.64		20.45	1121.03		20.41	849.99
					20.19	1011.04		20.17	1288.03		20.44	1102.79		20.4	910.134
					20.18	914.136		20.16	1395.57		20.43	1263.41		20.39	939.386
					20.17	890.936		20.15	1349.7		20.42	1462.81		20.38	889.026
					20.16	887.195		20.14	1231.15		20.41	1686.38		20.37	920.368
					20.15	1027.28		20.13	1120.72		20.4	1697.32		20.36	1138.86
					20.14	1085.94		20.12	1060.8		20.39	1577.42		20.35	1123.96
					20.13	1325.45		20.11	1214.17		20.38	1432.05		20.34	1174.92
					20.12	1267.32		20.1	1264.25		20.37	1569.37		20.33	1130.67
					20.11	1247.51		20.09	1300.11		20.36	1563.96		20.32	1214.4
					20.1	1260.01		20.08	1473.98		20.35	1482.84		20.31	1213.48
					20.09	1362.08		20.07	1588.99		20.34	1899.19		20.3	1374.28
					20.08	1483		20.06	1296.35		20.33	1905.86		20.29	1511.13
					20.07	1280.25		20.05	1379.5		20.32	1821.63		20.28	1427.73
					20.06	1290.52		20.04	1295.31		20.31	1948.29		20.27	1606.78
					20.05	1356.19		20.03	1508.45		20.3	1982.91		20.26	1621.14
					20.04	1655.88		20.02	1557.78		20.29	2118.44		20.25	1685.52
					20.03	1724.77		20.01	1585.04		20.28	2219.56		20.24	1892.09
					20.02	1597.94		20	1564.91		20.27	2296.02		20.23	1739.95
					20.01	1593.37		19.99	1671.94		20.26	2449.9		20.22	1857.66
					20	1734.41		19.98	1405.85		20.25	2267.64		20.21	1906.33
					19.99	1612.97		19.97	1506.1		20.24	2244.84		20.2	1966.38
					19.98	1680.2		19.96	1422.23		20.23	2096.73		20.19	1877.05
					19.97	1705.84		19.95	1357.12		20.22	2272.64		20.18	2070.68
					19.96	1796.03		19.94	1524.95		20.21	2327.26		20.17	2009.47
					19.95	1715.96		19.93	1534.5		20.2	2434.99		20.16	1894.93
					19.94	1664.93		19.92	1487		20.19	2329.54		20.15	2000.88
					19.93	1908.99		19.91	1687.38		20.18	2568.51		20.14	1969.96
					19.92	2087.33		19.9	1723.63		20.17	2895.02		20.13	2094.05
					19.91	2086.51		19.89	1656.34		20.16	2558.38		20.12	2455.77
					19.9	2152.86		19.88	1678.44		20.15	2550.33		20.11	2299.44
					19.89	2069.26		19.87	1679.43		20.14	2609.87		20.1	2232.11
					19.88	2134.48		19.86	2002.47		20.13	2759.28		20.09	2147.06
					19.87	2080.33		19.85	1741.49		20.12	3051.02		20.08	2091.82
					19.86	1898.68		19.84	1752.06		20.11	2883.43		20.07	2185.49
					19.85	2000.86		19.83	1763.69		20.1	3010.33		20.06	2354.53
					19.84	2307.58		19.82	1779.53		20.09	2867.25		20.05	2260.64
					19.83	2204.73		19.81	1790.83		20.08	2920.18		20.04	2403.57
					19.82	2269.47		19.8	1724.81		20.07	2728.4		20.03	2355.52
					19.81	2407.91		19.79	1747.54		20.06	2991.86		20.02	2247.07
					19.8	2342.48		19.78	1810.61		20.05	2998.61		20.01	2125.05
					19.79	2431.06		19.77	1857.11		20.04	2966.25		20	2221.38
					19.78	2375.64		19.76	1962.11		20.03	2763.36		19.99	2501.94
					19.77	2469.89		19.75	1859.58		20.02	2942.35		19.98	2565.52
					19.76	2417.17		19.74	1576.35		20.01	2907.71		19.97	2429.64
					19.75	2250.91		19.73	1803.1		20	2782.99		19.96	2478.32
					19.74	2468.98		19.72	1746.64		19.99	3010.45		19.95	2442.32
					19.73	2595.42		19.71	1690.44		19.98	3079.99		19.94	2873.4
					19.72	2530.55		19.7	1777.44		19.97	3339.89		19.93	2799.94
					19.71	2549.26		19.69	2016.34		19.96	3206.35		19.92	2574.65
					19.7	2629.74		19.68	1895.32		19.95	3163.26		19.91	2793.17
					19.69	2671.62		19.67	1909.86		19.94	3071.99		19.9	2827.06
					19.68	2525.01		19.66	1870.28		19.93	3342.99		19.89	2927.22
					19.67	2609.07		19.65	1925.56		19.92	3327.28		19.88	2757.15
					19.66	2721.68		19.64	1868.14		19.91	2801.84		19.87	2970.45
					19.65	2728.15		19.63	1833.94		19.9	3035.13		19.86	2804.13
					19.64	2702.38		19.62	1837.68		19.89	3264.17		19.85	2932.1
					19.63	3062.6		19.61	1906.44		19.88	3109.44		19.84	2793.85
					19.62	2903.53		19.6	1952.89		19.87	2856.42		19.83	3278.12
					19.61	2860.83		19.59	1821.53		19.86	2857.61		19.82	3313.88
					19.6	2668		19.58	1979.3		19.85	2976.05		19.81	3251.96
					19.59	2610.54		19.57	1948.83		19.84	2788.28		19.8	3314.31
					19.58	2699.75		19.56	1833.32		19.83	2842.3		19.79	3333.05
					19.57	2896.98		19.55	1952.96		19.82	2953.18		19.78	3470.34
					19.56	3036.88		19.54	2236.76		19.81	2851.64		19.77	3254.18
					19.55	3158.34		19.53	1987.46		19.8	2967.91		19.76	3373.41
					19.54	2984.33		19.52	2191.17		19.79	2718.69		19.75	3352.12
					19.53	2764.25		19.51	2162.7		19.78	2651.49		19.74	3342.18
					19.52	2684.11		19.5	2228.49		19.77	2497.36		19.73	3577.48
					19.51	2683.73		19.49	2567.81		19.76	2557.8		19.72	3393.6
					19.5	2945.76		19.48	2489.58		19.75	2899.73		19.71	3328.38
					19.49	2950.71		19.47	2521.51		19.74	2677.51		19.7	3642.56
					19.48	2966.75		19.46	2193.29		19.73	2610.2		19.69	3784.46
					19.47	2958.5		19.45	2193.19		19.72	2718.01		19.68	3691.5
					19.46	2916.18		19.44	2437.98		19.71	2658.71		19.67	3713.48
					19.45	2955.73		19.43	2390.48		19.7	2813.77		19.66	4086.08
					19.44	2768.48		19.42	2643.99		19.69	2618.99		19.65	3884.66
					19.43	2704.47		19.41	2657.93		19.68	2385.13		19.64	3788.94
					19.42	2890.06		19.4	2478.27		19.67	2333.42		19.63	3542.46
					19.41	2985.08		19.39	2877.71		19.66	2452.75		19.62	3583.4
					19.4	2765.6		19.38	2837.15		19.65	2320.99		19.61	3674.87
					19.39	2780.72		19.37	3009.23		19.64	2254.43		19.6	3948.17
					19.38	2817.69		19.36	3078.56		19.63	2315.46		19.59	4467.06
					19.37	2766.3		19.35	2882.89		19.62	2640.62		19.58	3846.51
					19.36	2724.65		19.34	3012.72		19.61	2579.7		19.57	3801.32
					19.35	2866.88		19.33	3386.71		19.6	2498.7		19.56	3892.03
					19.34	2835.9		19.32	3520.04		19.59	2374.2		19.55	3887.82
					19.33	2938.55		19.31	3547.09		19.58	2564.66		19.54	4014.46
					19.32	2781.09		19.3	3851.39		19.57	2568.73		19.53	4413.67
					19.31	2680.34		19.29	3483.3		19.56	2170.44		19.52	3897.47
					19.3	2734.87		19.28	3659.6		19.55	2485.77		19.51	3940.23
					19.29	2976.53		19.27	3509.86		19.54	2481.72		19.5	4020.64
					19.28	2939.08		19.26	3497.56		19.53	2399.19		19.49	4112.75
					19.27	2993.91		19.25	3814.33		19.52	2314.26		19.48	3777.9
					19.26	2672.23		19.24	4212.47		19.51	2181.02		19.47	3922.17
					19.25	2651.34		19.23	4085.29		19.5	2460.84		19.46	3833.3
					19.24	2628.25		19.22	3982.82		19.49	2161.82		19.45	3796.43
					19.23	2730.05		19.21	4108.87		19.48	2460.95		19.44	4031.11
					19.22	2819.64		19.2	4402.39		19.47	2539.8		19.43	3826.79
					19.21	2820.89		19.19	4470.3		19.46	2308.03		19.42	3978.36
					19.2	2640.94		19.18	5174.04		19.45	2500.73		19.41	3937.92
					19.19	2464.74		19.17	4968.19		19.44	2281.96		19.4	3538.27
					19.18	2613.48		19.16	5213.98		19.43	2418.73		19.39	3721.03
					19.17	2669.89		19.15	5229.19		19.42	2239.71		19.38	3609.26
					19.16	2687.86		19.14	4878.53		19.41	2439.47		19.37	3319.55
					19.15	2590.19		19.13	4825.71		19.4	2253.84		19.36	3779.35
					19.14	2684.33		19.12	5748.2		19.39	2330.29		19.35	3576.29
					19.13	2805.83		19.11	5856.94		19.38	2246.32		19.34	3623.6
					19.12	2862.95		19.1	5730.94		19.37	2371.92		19.33	3527.62
					19.11	3033.95		19.09	5848.25		19.36	2168.21		19.32	3518.65
					19.1	3214.74		19.08	5718.16		19.35	2208.76		19.31	3492.21
					19.09	2786.95		19.07	5936.67		19.34	2022.41		19.3	3655.93
					19.08	2471		19.06	6362.2		19.33	2156.37		19.29	3748.01
					19.07	2722.65		19.05	6114.66		19.32	2216.98		19.28	3629.28
					19.06	2803.45		19.04	6409.03		19.31	2211.49		19.27	3411.48
					19.05	2815.23		19.03	6824.72		19.3	2095.97		19.26	3309.37
					19.04	2835.2		19.02	6383.13		19.29	2446.16		19.25	2972.56
					19.03	2765.11		19.01	6346.68		19.28	2087.23		19.24	3124.7
					19.02	2658.91		19	6964.75		19.27	2139.99		19.23	3305.61
					19.01	2827.43		18.99	6667.35		19.26	2176.88		19.22	2992.06
					19	2777.73		18.98	6918.12		19.25	2219.79		19.21	3169.11
					18.99	2755.6		18.97	7142.17		19.24	2101.65		19.2	3097.29
					18.98	2758.32		18.96	6720.06		19.23	1996.62		19.19	3288.1
					18.97	2738.26		18.95	6999.61		19.22	2041.13		19.18	3005.35
					18.96	2710.61		18.94	6690.8		19.21	2230.56		19.17	2966.93
					18.95	2801.22		18.93	6986.55		19.2	2036.22		19.16	3014.75
					18.94	2616.54		18.92	7253.32		19.19	2088.53		19.15	3079.22
					18.93	2644.75		18.91	7415.75		19.18	1990.97		19.14	2955.97
					18.92	2711.81		18.9	7114.06		19.17	2221.82		19.13	2892.31
					18.91	2625.83		18.89	6826.5		19.16	2107.42		19.12	2997.84
					18.9	2789.32		18.88	7433.73		19.15	2059.31		19.11	2876.28
					18.89	3083.7		18.87	7972.99		19.14	2041.37		19.1	2909.42
					18.88	2858.33		18.86	7607.74		19.13	2071.73		19.09	3162.18
					18.87	2618.07		18.85	7882.7		19.12	1794.84		19.08	2647.35
					18.86	2787.95		18.84	7265.43		19.11	1873.97		19.07	2641.97
					18.85	2824.54		18.83	7422.66		19.1	1936.18		19.06	2711.92
					18.84	3070.12		18.82	8142.04		19.09	1712.67		19.05	2658.24
					18.83	3038.55		18.81	7668.98		19.08	2212.97		19.04	2782
					18.82	2813.56		18.8	7788.61		19.07	2199.81		19.03	2784.8
					18.81	2691		18.79	8076.18		19.06	1935.85		19.02	2903.78
					18.8	2901.99		18.78	7746.28		19.05	2134		19.01	2699.54
					18.79	2688.58		18.77	7777.75		19.04	2291.16		19	2746.84
					18.78	2387.28		18.76	8009.35		19.03	2419.37		18.99	2629.69
					18.77	2843.25		18.75	7958.82		19.02	2135.55		18.98	2665.1
					18.76	2929.25		18.74	8556.22		19.01	2274.42		18.97	2662.79
					18.75	2703.38		18.73	9338.84		19	2230.45		18.96	2453.17
					18.74	2839.44		18.72	8604.35		18.99	2339.51		18.95	2445.79
					18.73	2765.59		18.71	8865.81		18.98	2330.59		18.94	2460.81
					18.72	2901.83		18.7	8773.21		18.97	2090.72		18.93	2710.9
					18.71	2840.18		18.69	8563.27		18.96	2192.31		18.92	2547.17
					18.7	2962.87		18.68	8203.53		18.95	2226.77		18.91	2683.3
					18.69	3081.73		18.67	8731.07		18.94	1861.18		18.9	2287.96
					18.68	3226.84		18.66	8746.19		18.93	2121.69		18.89	2344.8
					18.67	3035.93		18.65	8746.45		18.92	2094.37		18.88	2438.9
					18.66	2872.61		18.64	8639.01		18.91	2045.2		18.87	2668.54
					18.65	2622.11		18.63	8973.75		18.9	1975.02		18.86	2528.89
					18.64	3087.72		18.62	9043.55		18.89	1924.07		18.85	2300.43
					18.63	3269.76		18.61	9309.41		18.88	2100.04		18.84	2311.68
					18.62	3099.73		18.6	9265.31		18.87	2134.06		18.83	2286.98
					18.61	2810.5		18.59	8833.98		18.86	2044.58		18.82	2324.87
					18.6	2911.14		18.58	8995.13		18.85	1965.64		18.81	2387.9
					18.59	3024.98		18.57	8794.49		18.84	1890.75		18.8	2456.81
					18.58	3454.41		18.56	8855.13		18.83	2047.03		18.79	2269.43
					18.57	3206.1		18.55	9071.89		18.82	2113.93		18.78	2314.79
					18.56	3270.59		18.54	9309.01		18.81	2304.1		18.77	2317.07
					18.55	3161.76		18.53	9092.26		18.8	2032.75		18.76	2228.11
					18.54	3180.86		18.52	9603.13		18.79	1934.74		18.75	2340.15
					18.53	3313.65		18.51	9391.75		18.78	2155.21		18.74	2095.88
					18.52	3181.36		18.5	9006.48		18.77	2257.21		18.73	2118.02
					18.51	3123.77		18.49	9505.44		18.76	2049.59		18.72	2371.69
					18.5	3270.7		18.48	9072.13		18.75	2026.92		18.71	2258.62
					18.49	3129.74		18.47	8784.46		18.74	2196.51		18.7	2214.02
					18.48	3288.62		18.46	9627.2		18.73	2170.49		18.69	2441.44
					18.47	3163.33		18.45	8936.81		18.72	1983.42		18.68	2344.68
					18.46	3123.65		18.44	9308.54		18.71	2005.64		18.67	2136.93
					18.45	2960		18.43	9258.06		18.7	1965.03		18.66	2066.46
					18.44	3337.44		18.42	9327.08		18.69	2194.21		18.65	1993.46
					18.43	3288.25		18.41	9524.87		18.68	2164.06		18.64	2182.39
					18.42	3135.28		18.4	9526.95		18.67	2048.13		18.63	2154.77
					18.41	3122.27		18.39	9326.3		18.66	2265.69		18.62	2224.6
					18.4	3198.4		18.38	9704.15		18.65	2076.83		18.61	2007.05
					18.39	3045.93		18.37	9331.4		18.64	1974.87		18.6	2029
					18.38	3309.48		18.36	9304.85		18.63	1878.38		18.59	2386.58
					18.37	3102.41		18.35	9653.69		18.62	2011.35		18.58	2188.55
					18.36	3148.85		18.34	9353.21		18.61	1853.18		18.57	2163.27
					18.35	3213.93		18.33	9158.7		18.6	2285.57		18.56	2003.41
					18.34	3021.8		18.32	9518.07		18.59	2166.15		18.55	2071.67
					18.33	3209.93		18.31	9503.56		18.58	2184.04		18.54	2287.67
					18.32	3374.75		18.3	9546.25		18.57	2130.64		18.53	2124.01
					18.31	3205.97		18.29	9341.36		18.56	2188.22		18.52	2224.49
					18.3	3287.78		18.28	9414.04		18.55	1966.31		18.51	2319.82
					18.29	2980.8		18.27	9647.87		18.54	2055.22		18.5	2147.89
					18.28	3361.71		18.26	9107.04		18.53	2038.86		18.49	2121.94
					18.27	3367.98		18.25	10142.2		18.52	2221.43		18.48	2193.55
					18.26	3226.8		18.24	9520.27		18.51	2198.86		18.47	1896.62
					18.25	3307.78		18.23	9614.88		18.5	1995.93		18.46	1985.34
					18.24	3117.93		18.22	9748.76		18.49	2154.62		18.45	2132.15
					18.23	3464.44		18.21	9432.13		18.48	2151.01		18.44	1927.99
					18.22	3194.4		18.2	9415.26		18.47	2199.68		18.43	2133.2
					18.21	3677.5		18.19	9478.05		18.46	2054.4		18.42	2027.93
					18.2	3423.71		18.18	9416.93		18.45	2046.29		18.41	2247.86
					18.19	3364.36		18.17	9910.78		18.44	2045.41		18.4	1989.53
					18.18	3553.23		18.16	10114.6		18.43	2016.49		18.39	1957.01
					18.17	3347.22		18.15	9907.31		18.42	2016.72		18.38	1901.46
					18.16	3164.37		18.14	10601.4		18.41	1997.56		18.37	2050.76
					18.15	3616.48		18.13	10172.1		18.4	2298.28		18.36	1966.37
					18.14	3841.33		18.12	9484.45		18.39	2180.61		18.35	1861.22
					18.13	3495.97		18.11	10289.5		18.38	2127.48		18.34	2051.25
					18.12	3211.6		18.1	9623.52		18.37	2159.01		18.33	2031.68
					18.11	3313.56		18.09	9795.8		18.36	2145.12		18.32	1926.05
					18.1	3262.03		18.08	9424.36		18.35	1892.18		18.31	2102.84
					18.09	3093.66		18.07	10222.9		18.34	2007.79		18.3	1931.2
					18.08	3164.19		18.06	9849.36		18.33	1944.59		18.29	1746.99
					18.07	3371.88		18.05	9602.38		18.32	2117.32		18.28	1850.47
					18.06	3362.84		18.04	10363.1		18.31	1982.48		18.27	1873.66
					18.05	3448.45		18.03	9831.76		18.3	2211.35		18.26	1815.62
					18.04	3198.63		18.02	10141.7		18.29	2247.48		18.25	1899
					18.03	3362.1		18.01	10056.2		18.28	2275.21		18.24	2023.22
					18.02	3470.3		18	10481.3		18.27	2299.34		18.23	1888.32
					18.01	3168.2		17.99	10391		18.26	2240.9		18.22	1852.59
					18	3170.16		17.98	10336.4		18.25	2382.83		18.21	1914.6
					17.99	3453.79		17.97	9948.74		18.24	2442.09		18.2	1956.58
					17.98	3350.31		17.96	10330		18.23	2413.19		18.19	2029.13
					17.97	3376.52		17.95	10337		18.22	2482.54		18.18	2040.81
					17.96	3283.2		17.94	10511.1		18.21	2727.47		18.17	1824.47
					17.95	3414.84		17.93	10105.4		18.2	2713.99		18.16	1924.46
					17.94	3534.9		17.92	10046.3		18.19	2508.86		18.15	2161.03
					17.93	3248.48		17.91	10157.9		18.18	2751.92		18.14	1906.01
					17.92	3212.92		17.9	9964.26		18.17	2412.27		18.13	2088.14
					17.91	3421.27		17.89	10499.6		18.16	2433.1		18.12	2016.2
					17.9	3330.63		17.88	10983.6		18.15	2719.8		18.11	2026.32
					17.89	3169.55		17.87	10376.9		18.14	2680.38		18.1	1760.38
					17.88	3334.81		17.86	10365.7		18.13	2939.88		18.09	1805.42
					17.87	3383.89		17.85	10668.5		18.12	2956.72		18.08	1820.35
					17.86	3253.39		17.84	10131.1		18.11	2755.74		18.07	1694.9
					17.85	3177.13		17.83	10956.5		18.1	3162.15		18.06	1873.55
					17.84	3493.97		17.82	10553.7		18.09	2891.19		18.05	2031.79
					17.83	3082.17		17.81	10038.1		18.08	3035.37		18.04	2001.29
					17.82	3132.08		17.8	10496.8		18.07	3200.67		18.03	1945.51
					17.81	3329.59		17.79	10362.6		18.06	3386.02		18.02	2097.36
					17.8	3228.78		17.78	10231.7		18.05	3311.5		18.01	1841.76
					17.79	2998.72		17.77	10810.5		18.04	3326.22		18	1947.52
					17.78	3001.76		17.76	10761.5		18.03	3345.46		17.99	1881.63
					17.77	3213.58		17.75	10224.5		18.02	3473.86		17.98	1872.86
					17.76	3313.5		17.74	10203		18.01	3856.87		17.97	1718.49
					17.75	3596.73		17.73	10481.7		18	3994.41		17.96	1870.26
					17.74	3088.51		17.72	10201.7		17.99	3421.74		17.95	1862.68
					17.73	3362.61		17.71	10464.8		17.98	3702.04		17.94	1779.4
					17.72	3291.69		17.7	10483		17.97	3787.52		17.93	1896.2
					17.71	3298.31		17.69	10420.6		17.96	3992.27		17.92	2157.37
					17.7	3308.46		17.68	10542.2		17.95	3691.31		17.91	1852.6
					17.69	3448.43		17.67	10971.5		17.94	3943.5		17.9	1812.14
					17.68	3270.4		17.66	10710.7		17.93	4484.6		17.89	1851.32
					17.67	3332.84		17.65	10681.4		17.92	4336.6		17.88	1853.17
					17.66	3121.69		17.64	10252.9		17.91	4433.64		17.87	1965.61
					17.65	3291.83		17.63	10736.2		17.9	4582.3		17.86	1787.88
					17.64	3258.64		17.62	11237.3		17.89	4758.18		17.85	1748.38
					17.63	3490.04		17.61	10855		17.88	4835.97		17.84	1801.94
					17.62	3373.33		17.6	11080.6		17.87	4720.19		17.83	1875.27
					17.61	3196.11		17.59	10728.7		17.86	4709.74		17.82	1977.68
					17.6	3059.21		17.58	10929		17.85	4856.33		17.81	1765.85
					17.59	3150.36		17.57	10734		17.84	4804.06		17.8	2038.47
					17.58	3026.85		17.56	10848.3		17.83	4471.09		17.79	1795.99
					17.57	3312.74		17.55	10986.3		17.82	4978.75		17.78	1895.75
					17.56	3260.04		17.54	10964.4		17.81	5146.51		17.77	1735.91
					17.55	3035.92		17.53	11011.8		17.8	5057.38		17.76	1978.29
					17.54	3042.91		17.52	10719.8		17.79	5375.81		17.75	1944.78
					17.53	3136.83		17.51	10957		17.78	5122.56		17.74	1868.2
					17.52	3169.31		17.5	11208.7		17.77	5088.64		17.73	1698.48
					17.51	3221.98		17.49	11287		17.76	5447.58		17.72	1849.99
					17.5	2893.32		17.48	10900.7		17.75	6056.38		17.71	1854.33
					17.49	3135.64		17.47	10981.3		17.74	5859.01		17.7	1907.23
					17.48	2824.51		17.46	11365		17.73	5725.18		17.69	1899.02
					17.47	3003.51		17.45	11285.3		17.72	5305.57		17.68	1997.9
					17.46	3208.03		17.44	11161.2		17.71	6104.94		17.67	1853.61
					17.45	2952.28		17.43	11167.5		17.7	6105.01		17.66	1953.44
					17.44	3115.2		17.42	11221.7		17.69	5466.49		17.65	1916.89
					17.43	3300.28		17.41	11688.9		17.68	5766.14		17.64	1791.56
					17.42	3030.58		17.4	11668.5		17.67	6490.8		17.63	1820.83
					17.41	2959.76		17.39	11268.1		17.66	6089.68		17.62	1764.64
					17.4	3140.11		17.38	11140.5		17.65	6094.29		17.61	1991.43
					17.39	3331.12		17.37	11532.1		17.64	6324.31		17.6	1796.67
					17.38	3046.61		17.36	11966		17.63	6459.94		17.59	1718.63
					17.37	2934.8		17.35	11553.7		17.62	6973.5		17.58	1984.96
					17.36	3119.63		17.34	11879.3		17.61	6751.77		17.57	1695.79
					17.35	2958.06		17.33	11547.2		17.6	6848.51		17.56	1778.91
					17.34	2954.17		17.32	11978		17.59	7039.98		17.55	1802.78
					17.33	3209.38		17.31	11797		17.58	7181.61		17.54	1746.25
					17.32	3126.46		17.3	11673.5		17.57	7029.74		17.53	1734.36
					17.31	2954.69		17.29	11602.5		17.56	7613.69		17.52	1823.68
					17.3	3019.58		17.28	11709.2		17.55	7310.31		17.51	2067.82
					17.29	2762.21		17.27	11646.8		17.54	7180.71		17.5	1799.32
					17.28	3194.59		17.26	11700.8		17.53	7404.25		17.49	1669.97
					17.27	3136.52		17.25	11834.4		17.52	8019.83		17.48	2158.96
					17.26	2797.44		17.24	11995.1		17.51	7874.13		17.47	1912.12
					17.25	2992.3		17.23	12053.2		17.5	7713.63		17.46	1779.84
					17.24	2878.85		17.22	12320.6		17.49	8501.33		17.45	1706.25
					17.23	3168.79		17.21	12740.2		17.48	8522.62		17.44	1949.74
					17.22	3028.51		17.2	12064.8		17.47	7746.3		17.43	1866.25
					17.21	2794.8		17.19	11924.4		17.46	8564.23		17.42	1668.99
					17.2	2826.55		17.18	12425.8		17.45	9216.33		17.41	1882.85
					17.19	2933.96		17.17	12607.2		17.44	9130.07		17.4	1792.14
					17.18	3115		17.16	12219.3		17.43	9365.6		17.39	1931.51
					17.17	2849.9		17.15	12754.9		17.42	8820.38		17.38	1712.1
					17.16	2816.3		17.14	12663.4		17.41	8712.38		17.37	1770.25
					17.15	2847.93		17.13	12918.8		17.4	9301.14		17.36	1942.25
					17.14	3078.29		17.12	12272.4		17.39	9175.4		17.35	1703.84
					17.13	2955.25		17.11	12766.1		17.38	9460.22		17.34	1702.75
					17.12	3288.09		17.1	13101.9		17.37	9587.57		17.33	2054.44
					17.11	3107.19		17.09	12222.1		17.36	10075.7		17.32	2130.27
					17.1	2967.17		17.08	13005.3		17.35	9572.53		17.31	1918.94
					17.09	2824.18		17.07	12445.3		17.34	10630.6		17.3	1809.97
					17.08	2910.51		17.06	12781.7		17.33	10823.7		17.29	1940.45
					17.07	3119.84		17.05	12735.7		17.32	9468.65		17.28	1894.65
					17.06	3088.4		17.04	12175.4		17.31	10490.9		17.27	1791.36
					17.05	2874.02		17.03	13181.3		17.3	10560.1		17.26	1915.52
					17.04	3161.67		17.02	13187.6		17.29	10405.9		17.25	1736.86
					17.03	3102.67		17.01	13391.6		17.28	10623.3		17.24	2010.12
					17.02	3168.36		17	12911.5		17.27	10604.3		17.23	2188.51
					17.01	3089.78		16.99	12693.6		17.26	10745.7		17.22	2045.39
					17	3009.9		16.98	12887.6		17.25	10877.2		17.21	2145.29
					16.99	2964.48		16.97	13469.5		17.24	11637.4		17.2	2036.32
					16.98	2985.86		16.96	13851.9		17.23	11355.9		17.19	2104.58
					16.97	3005.02		16.95	13178.3		17.22	11493.1		17.18	2109.36
					16.96	3165.58		16.94	13193.3		17.21	11553.4		17.17	2004.7
					16.95	3288.14		16.93	13407.4		17.2	11355.6		17.16	1916.83
					16.94	3169.85		16.92	13506.6		17.19	11947.9		17.15	2070.86
					16.93	2841.7		16.91	13453.7		17.18	12313.8		17.14	1859.52
					16.92	3117.2		16.9	13590.1		17.17	11935.5		17.13	2239.03
					16.91	2897.53		16.89	13881.1		17.16	12064.4		17.12	2116.53
					16.9	2951.48		16.88	14161.4		17.15	11990.8		17.11	2056.36
					16.89	2979.15		16.87	13850.7		17.14	12547.1		17.1	2249.42
					16.88	3127.54		16.86	13842.5		17.13	12528		17.09	2280.71
					16.87	3121.82		16.85	13898.7		17.12	12669.1		17.08	2311.96
					16.86	3065.06		16.84	14370.1		17.11	11872.2		17.07	1959.68
					16.85	3221.56		16.83	14752		17.1	12918.2		17.06	2206.79
					16.84	3065.52		16.82	14843.1		17.09	12699		17.05	2165.02
					16.83	3074.42		16.81	14637.6		17.08	12690.1		17.04	2211.71
					16.82	3019.96		16.8	14972.4		17.07	13516.7		17.03	2352.42
					16.81	3443.25		16.79	14351.4		17.06	13288.6		17.02	2171.72
					16.8	3379.79		16.78	14436.7		17.05	13240		17.01	2246.25
					16.79	3119.42		16.77	15286.8		17.04	13543.7		17	2068.32
					16.78	3026.4		16.76	15767.9		17.03	13726.5		16.99	2379.27
					16.77	3111.08		16.75	15774.2		17.02	14066.6		16.98	2306.28
					16.76	3420.82		16.74	16718.5		17.01	15133.8		16.97	2194.24
					16.75	3234.22		16.73	15318.2		17	15363.9		16.96	2173.63
					16.74	3421.51		16.72	16148.8		16.99	14348.9		16.95	2474.38
					16.73	3226.75		16.71	16150.4		16.98	15215.1		16.94	2635.27
					16.72	3325.11		16.7	16413.9		16.97	16007.5		16.93	2410.07
					16.71	3316.76		16.69	16766.1		16.96	15476		16.92	2384.19
					16.7	3496.26		16.68	16930.8		16.95	16039.9		16.91	2326.68
					16.69	3275.05		16.67	16707		16.94	16581.6		16.9	2638.57
					16.68	3481.59		16.66	17641.6		16.93	15818.6		16.89	2608.25
					16.67	3392		16.65	17788		16.92	16876.6		16.88	2282.69
					16.66	3629.91		16.64	17517.3		16.91	17297.7		16.87	2357.33
					16.65	3570.22		16.63	17846.4		16.9	16610.7		16.86	2220.98
					16.64	3207.39		16.62	18420.5		16.89	17397.1		16.85	2594.9
					16.63	3355.13		16.61	18458.1		16.88	17650		16.84	2758.5
					16.62	3518.88		16.6	18466.1		16.87	17633.5		16.83	2484.54
					16.61	3513.46		16.59	18449.8		16.86	18017.4		16.82	2679.46
					16.6	3488.24		16.58	18695.1		16.85	19129.8		16.81	2348.23
					16.59	3462.04		16.57	19115.5		16.84	18303.2		16.8	2414.07
					16.58	3593.07		16.56	19007.1		16.83	18955.2		16.79	2578.74
					16.57	3691.49		16.55	18084.9		16.82	19541.9		16.78	2458.38
					16.56	3810.91		16.54	19007		16.81	19793.7		16.77	2680.17
					16.55	3709		16.53	19763.8		16.8	19626.8		16.76	2583.87
					16.54	3513.62		16.52	19587.4		16.79	19392.1		16.75	2543.23
					16.53	3554.93		16.51	19737.5		16.78	20463.6		16.74	2783.05
					16.52	3813.26		16.5	20376		16.77	20294.9		16.73	2665.27
					16.51	3717.62		16.49	19214.5		16.76	20873.5		16.72	2698.1
					16.5	3488.59		16.48	20077.1		16.75	20700.6		16.71	2707.53
					16.49	3793.75		16.47	20252.4		16.74	20992		16.7	2717.48
					16.48	3641.86		16.46	19867.3		16.73	22741.3		16.69	2983.48
					16.47	3509.22		16.45	20739.6		16.72	21272.4		16.68	2904.42
					16.46	3846.27		16.44	20763.3		16.71	22411.6		16.67	3021.3
					16.45	3734.75		16.43	20073.8		16.7	22547.2		16.66	2883.65
					16.44	3725.07		16.42	21462		16.69	22701		16.65	2790.75
					16.43	4147.13		16.41	21275.1		16.68	23568		16.64	2973.79
					16.42	4151.29		16.4	20599.2		16.67	23597.3		16.63	2968.6
					16.41	3698.29		16.39	21831		16.66	23849.1		16.62	2825.99
					16.4	3924.66		16.38	21566.1		16.65	24850.6		16.61	3199.55
					16.39	4032.22		16.37	21070		16.64	25908.7		16.6	2895.46
					16.38	4241.39		16.36	22006.5		16.63	24681.7		16.59	3123.05
					16.37	4155.41		16.35	22462.3		16.62	27485.4		16.58	3255.28
					16.36	4324.11		16.34	22356.3		16.61	27240.4		16.57	3422.08
					16.35	4222.56		16.33	22632.4		16.6	26366		16.56	3205.86
					16.34	4241.84		16.32	22972.8		16.59	30033.1		16.55	3482.91
					16.33	4362.27		16.31	22470.7		16.58	30707.1		16.54	3530.26
					16.32	4245.67		16.3	22671.5		16.57	31170.6		16.53	3390.63
					16.31	4555.31		16.29	23281.6		16.56	33820		16.52	3147.64
					16.3	4617.66		16.28	22971.3		16.55	33950.6		16.51	3218.73
					16.29	4792.22		16.27	24443.2		16.54	33774.8		16.5	3413.81
					16.28	4532.58		16.26	23461.8		16.53	38836.7		16.49	3238.72
					16.27	4246.84		16.25	23150.1		16.52	41656		16.48	3511.59
					16.26	4423.9		16.24	24073.7		16.51	41167.8		16.47	3174.07
					16.25	4557.31		16.23	24164.1		16.5	48049.9		16.46	3840.83
					16.24	4462.35		16.22	24243		16.49	48191		16.45	3310.58
					16.23	4534.16		16.21	24137.8		16.48	47393		16.44	3462.21
					16.22	4980.54		16.2	24807.9		16.47	54469.8		16.43	3619.05
					16.21	4817.64		16.19	25206.5		16.46	56205.3		16.42	3574.49
					16.2	5088.73		16.18	24735.6		16.45	55640.2		16.41	3422.39
					16.19	5037.08		16.17	25069.1		16.44	60642.3		16.4	3711.26
					16.18	5279.36		16.16	25459.5		16.43	62390.9		16.39	3905.78
					16.17	5304.79		16.15	26407.2		16.42	62970.7		16.38	3768.27
					16.16	4845.64		16.14	26471.9		16.41	71423.2		16.37	4120.7
					16.15	5035.87		16.13	24871.5		16.4	73415.4		16.36	3778.2
					16.14	5666.03		16.12	26452.9		16.39	71777.9		16.35	3477.66
					16.13	5623.69		16.11	26477.1		16.38	77817.8		16.34	4211.39
					16.12	5627.97		16.1	25936.6		16.37	79356.9		16.33	4385.51
					16.11	5609.64		16.09	27328.2		16.36	78454.4		16.32	4195.81
					16.1	5856.32		16.08	27443		16.35	84080.2		16.31	4073.36
					16.09	5650.53		16.07	27742.9		16.34	84137		16.3	4098.59
					16.08	5926.67		16.06	28476.7		16.33	85228.2		16.29	4086.89
					16.07	5942.43		16.05	28309.4		16.32	93860.4		16.28	4397.48
					16.06	5967.19		16.04	28282.7		16.31	94049.9		16.27	4285.26
					16.05	6421.41		16.03	27330.3		16.3	92992.6		16.26	4384.6
					16.04	6094.86		16.02	27917.6		16.29	100953		16.25	4558.26
					16.03	5985.72		16.01	28331.6		16.28	103791		16.24	4718.94
					16.02	6211.85		16	28674.4		16.27	100731		16.23	4640.4
					16.01	6195.3		15.99	28483.4		16.26	109493		16.22	5092.41
					16	6597.26		15.98	29131.9		16.25	109597		16.21	4820.9
					15.99	6875.34		15.97	29021.5		16.24	108825		16.2	4988.71
					15.98	6940.21		15.96	28789.4		16.23	119051		16.19	5300.71
					15.97	6895.42		15.95	29584.6		16.22	119688		16.18	5076.5
					15.96	6658.63		15.94	30346.2		16.21	118109		16.17	5288.36
					15.95	6990.21		15.93	29964.2		16.2	122742		16.16	5233.85
					15.94	7002.23		15.92	29481.3		16.19	124403		16.15	5515.02
					15.93	7381.44		15.91	30338.8		16.18	124319		16.14	5631.54
					15.92	7662.44		15.9	30903.4		16.17	133060		16.13	6009.33
					15.91	7768.99		15.89	30403.3		16.16	134405		16.12	6152.13
					15.9	7538.6		15.88	31613.8		16.15	131624		16.11	6209.23
					15.89	7462.99		15.87	30828.3		16.14	141248		16.1	6900.55
					15.88	7819.85		15.86	31960.3		16.13	142836		16.09	6290.44
					15.87	8264.04		15.85	31904		16.12	140656		16.08	7004.41
					15.86	7943.55		15.84	31832.4		16.11	147539		16.07	7409.67
					15.85	8305.48		15.83	31467.6		16.1	148011		16.06	7870.91
					15.84	8308.44		15.82	31359.6		16.09	149988		16.05	8403.15
					15.83	8566.22		15.81	31912.8		16.08	155507		16.04	8621.55
					15.82	9262.47		15.8	32719.2		16.07	156018		16.03	8452.76
					15.81	8496.49		15.79	33110.7		16.06	157451		16.02	9006.81
					15.8	8891.17		15.78	32415.5		16.05	162899		16.01	9492.99
					15.79	9318.46		15.77	32629		16.04	163243		16	9643.78
					15.78	9254.67		15.76	33206.5		16.03	164027		15.99	10361.6
					15.77	9009.5		15.75	33198.4		16.02	172823		15.98	11570.8
					15.76	9399.04		15.74	32824.3		16.01	168372		15.97	11654
					15.75	9972.86		15.73	33324.6		16	170580		15.96	12002.1
					15.74	10078.7		15.72	32766.2		15.99	179955		15.95	13523.7
					15.73	10008.3		15.71	33869.5		15.98	178239		15.94	13957
					15.72	10191.4		15.7	34624.3		15.97	176217		15.93	14057.8
					15.71	10246.3		15.69	34081.5		15.96	185044		15.92	16128
					15.7	11237		15.68	33463.3		15.95	185288		15.91	15774.3
					15.69	10887.9		15.67	33483.6		15.94	189240		15.9	17332.2
					15.68	11349.4		15.66	34772.1		15.93	195428		15.89	18938.3
					15.67	11740.8		15.65	34031.8		15.92	192434		15.88	18878.5
					15.66	11855		15.64	33742.5		15.91	193874		15.87	18754
					15.65	12031.9		15.63	34030.9		15.9	201328		15.86	21666.4
					15.64	12156.3		15.62	33961		15.89	201022		15.85	23241.8
					15.63	12545.9		15.61	35549.6		15.88	201098		15.84	23539.6
					15.62	13443.6		15.6	35765.4		15.87	206732		15.83	25300.1
					15.61	13866.6		15.59	36059.7		15.86	206523		15.82	25253.9
					15.6	14449.5		15.58	35933		15.85	210849		15.81	26664.7
					15.59	14641.4		15.57	36364.5		15.84	217257		15.8	29093
					15.58	14954.2		15.56	35681.9		15.83	215798		15.79	29272.5
					15.57	15057.1		15.55	34829.9		15.82	214802		15.78	30469.4
					15.56	15925.1		15.54	35091.7		15.81	220346		15.77	31511.4
					15.55	16998.8		15.53	35510.7		15.8	222869		15.76	33608.1
					15.54	17583.1		15.52	35912.3		15.79	224266		15.75	34337.9
					15.53	19176.8		15.51	35908.1		15.78	229158		15.74	37096.5
					15.52	19286		15.5	36420		15.77	226286		15.73	36971.4
					15.51	19170.2		15.49	35813.3		15.76	226551		15.72	37010.1
					15.5	20711.8		15.48	36278		15.75	234052		15.71	40872.9
					15.49	21299.9		15.47	36689.5		15.74	235826		15.7	41556.3
					15.48	21388		15.46	36586.7		15.73	234098		15.69	42845.9
					15.47	22967.6		15.45	36556.3		15.72	238026		15.68	45667.1
					15.46	23178.6		15.44	37707.3		15.71	237523		15.67	46073.3
					15.45	23960.1		15.43	37636		15.7	239763		15.66	47851
					15.44	24793.1		15.42	36934		15.69	246737		15.65	52051.3
					15.43	24699.8		15.41	37970.9		15.68	244169		15.64	51277.3
					15.42	25520.5		15.4	37433		15.67	248600		15.63	53957.2
					15.41	27248		15.39	38500.2		15.66	255470		15.62	57387.4
					15.4	27847.5		15.38	37498.9		15.65	251108		15.61	57471.6
					15.39	27875.9		15.37	37583.3		15.64	250944		15.6	57752.2
					15.38	29088.9		15.36	37750.9		15.63	255883		15.59	60504.3
					15.37	29189.2		15.35	38030.6		15.62	252960		15.58	60773.1
					15.36	30741.1		15.34	37946.3		15.61	254752		15.57	64363.9
					15.35	32181.9		15.33	37929.1		15.6	265342		15.56	67929.2
					15.34	31582.3		15.32	38726.1		15.59	260114		15.55	67968.5
					15.33	32266		15.31	39159.1		15.58	261453		15.54	69575.9
					15.32	32736.1		15.3	39377		15.57	266586		15.53	73316.7
					15.31	34226.8		15.29	39312.2		15.56	268162		15.52	72163.1
					15.3	33996.2		15.28	39816.8		15.55	272059		15.51	76245.2
					15.29	35545.3		15.27	39542		15.54	272462		15.5	78727.9
					15.28	35918.7		15.26	41066.4		15.53	270215		15.49	79989.8
					15.27	36048.9		15.25	40025.7		15.52	273608		15.48	81571.6
					15.26	38250.1		15.24	40023.9		15.51	280325		15.47	89806.8
					15.25	38533.9		15.23	39656.7		15.5	276903		15.46	87144.7
					15.24	39489		15.22	40414.8		15.49	276864		15.45	88420.3
					15.23	38857.4		15.21	40077.3		15.48	280967		15.44	92262.2
					15.22	40732.1		15.2	40430.5		15.47	281132		15.43	92199.8
					15.21	40299.8		15.19	40930.9		15.46	285025		15.42	98248.5
					15.2	42276.7		15.18	40598.3		15.45	288136		15.41	102971
					15.19	42600.5		15.17	41245.5		15.44	288372		15.4	103875
					15.18	42748.4		15.16	41299.5		15.43	290691		15.39	103900
					15.17	43612.6		15.15	41878.8		15.42	293234		15.38	111053
					15.16	44544.4		15.14	40638.5		15.41	295093		15.37	109515
					15.15	44720.1		15.13	42709.6		15.4	291908		15.36	111661
					15.14	46195.8		15.12	41608.2		15.39	301177		15.35	116223
					15.13	46657.4		15.11	41966.9		15.38	297309		15.34	116383
					15.12	48007.5		15.1	42645.2		15.37	299471		15.33	119601
					15.11	48949.4		15.09	41816		15.36	304563		15.32	125338
					15.1	48576.1		15.08	42396.8		15.35	303997		15.31	122550
					15.09	48726.2		15.07	43830.3		15.34	303615		15.3	127133
					15.08	50464.5		15.06	43479.3		15.33	306778		15.29	131615
					15.07	50867.2		15.05	42796.2		15.32	308071		15.28	133033
					15.06	50874.7		15.04	44194.5		15.31	309856		15.27	136543
					15.05	52384.8		15.03	44537.4		15.3	314298		15.26	142578
					15.04	52825.2		15.02	44496		15.29	312033		15.25	142173
					15.03	53875.5		15.01	45595.7		15.28	313152		15.24	143238
					15.02	55266.4		15	46552.9		15.27	319278		15.23	150994
					15.01	55851.2		14.99	44910.8		15.26	315124		15.22	150221
					15	54834.2		14.98	46032.9		15.25	314828		15.21	150501
					14.99	57543.7		14.97	45448.3		15.24	324318		15.2	157352
					14.98	56631.2		14.96	46674.3		15.23	320298		15.19	154616
					14.97	57848.9		14.95	46012		15.22	318309		15.18	160124
					14.96	58129.8		14.94	46828.9		15.21	328617		15.17	164519
					14.95	59778.6		14.93	47836.1		15.2	325998		15.16	163525
					14.94	59092.6		14.92	48232.9		15.19	325540		15.15	166857
					14.93	60857.4		14.91	48412.3		15.18	329363		15.14	174296
					14.92	63571.5		14.9	48642.2		15.17	331274		15.13	175859
					14.91	62840.7		14.89	48849.8		15.16	331570		15.12	174923
					14.9	62060.6		14.88	49416.4		15.15	335087		15.11	179600
					14.89	64485.2		14.87	49474.9		15.14	332542		15.1	179143
					14.88	65635		14.86	49921.8		15.13	337197		15.09	185537
					14.87	66630		14.85	49247.1		15.12	341212		15.08	188436
					14.86	67605.2		14.84	50196.1		15.11	336215		15.07	188649
					14.85	67085.8		14.83	50580.8		15.1	337092		15.06	188058
					14.84	69891.5		14.82	51467.3		15.09	343065		15.05	194643
					14.83	71687.8		14.81	52123.2		15.08	342801		15.04	198514
					14.82	70767.5		14.8	52448		15.07	342185		15.03	202487
					14.81	72530.1		14.79	51977.5		15.06	348467		15.02	206919
					14.8	71703		14.78	52425.3		15.05	348488		15.01	204576
					14.79	72920.3		14.77	52562.8		15.04	346481		15	207158
					14.78	75154.4		14.76	53445.8		15.03	354036		14.99	218319
					14.77	73701		14.75	53225.6		15.02	352257		14.98	214045
					14.76	75590.3		14.74	53737.2		15.01	351831		14.97	215822
					14.75	75632.9		14.73	55424.3		15	353919		14.96	222556
					14.74	77832.6		14.72	53894.9		14.99	353283		14.95	221051
					14.73	78398.1		14.71	54132.1		14.98	354245		14.94	228028
					14.72	81181.1		14.7	55265.7		14.97	356580		14.93	231921
					14.71	80544.7		14.69	55042.9		14.96	356754		14.92	232374
					14.7	81490.9		14.68	56747.5		14.95	358123		14.91	235895
					14.69	82452.7		14.67	55646		14.94	364097		14.9	242982
					14.68	84309.6		14.66	56197.3		14.93	363541		14.89	240207
					14.67	84440		14.65	57839.9		14.92	361154		14.88	242059
					14.66	86943.5		14.64	58405.6		14.91	364548		14.87	247409
					14.65	85620.3		14.63	58340.9		14.9	365135		14.86	248702
					14.64	87948.1		14.62	58064.9		14.89	367532		14.85	248338
					14.63	90359.2		14.61	58100.9		14.88	373034		14.84	259665
					14.62	90516.9		14.6	60070.7		14.87	365748		14.83	255172
					14.61	88898.6		14.59	59403.8		14.86	364755		14.82	258553
					14.6	92397.7		14.58	59966		14.85	366877		14.81	261332
					14.59	93974.3		14.57	60669.6		14.84	370536		14.8	265359
					14.58	93394.3		14.56	61906.3		14.83	370087		14.79	270142
					14.57	95299.4		14.55	61196		14.82	375103		14.78	274574
					14.56	96146.7		14.54	61460.5		14.81	374727		14.77	274261
					14.55	96855.7		14.53	62325.6		14.8	370985		14.76	275966
					14.54	98856.1		14.52	63046.3		14.79	378445		14.75	286110
					14.53	100379		14.51	62109		14.78	378825		14.74	283898
					14.52	100581		14.5	64265.3		14.77	379310		14.73	284167
					14.51	102523		14.49	65109.5		14.76	383225		14.72	290818
					14.5	102280		14.48	64588.4		14.75	378083		14.71	291216
					14.49	102028		14.47	64209.5		14.74	381091		14.7	293865
					14.48	103163		14.46	66249.5		14.73	382251		14.69	296033
					14.47	106441		14.45	66445.6		14.72	380750		14.68	294460
					14.46	106306		14.44	67256.4		14.71	377887		14.67	299138
					14.45	109573		14.43	66746.8		14.7	384292		14.66	303408
					14.44	110063		14.42	66524.9		14.69	387440		14.65	307507
					14.43	110515		14.41	69418.8		14.68	385997		14.64	305544
					14.42	112008		14.4	67726.8		14.67	386022		14.63	313374
					14.41	111114		14.39	69297.2		14.66	385741		14.62	311200
					14.4	112865		14.38	69518.1		14.65	385623		14.61	318260
					14.39	114332		14.37	70677.8		14.64	388870		14.6	321833
					14.38	115113		14.36	69834.9		14.63	389744		14.59	318496
					14.37	117133		14.35	69498.4		14.62	387279		14.58	322083
					14.36	116329		14.34	70380.6		14.61	388762		14.57	326213
					14.35	117774		14.33	71576.7		14.6	391295		14.56	327826
					14.34	118755		14.32	71150.7		14.59	389755		14.55	330551
					14.33	121656		14.31	72683.3		14.58	390649		14.54	333897
					14.32	121191		14.3	73549.7		14.57	392244		14.53	335677
					14.31	123027		14.29	72421.4		14.56	394407		14.52	336204
					14.3	124611		14.28	74750.4		14.55	395064		14.51	344935
					14.29	124984		14.27	74152.2		14.54	392756		14.5	341863
					14.28	124924		14.26	75181.2		14.53	393851		14.49	343251
					14.27	126018		14.25	77214.7		14.52	394221		14.48	347233
					14.26	127118		14.24	75708.9		14.51	396241		14.47	347981
					14.25	127807		14.23	75946.8		14.5	397260		14.46	358314
					14.24	128991		14.22	77737.1		14.49	394150		14.45	353079
					14.23	128916		14.21	76950.1		14.48	394671		14.44	354210
					14.22	129788		14.2	75922.9		14.47	395521		14.43	356892
					14.21	133416		14.19	78812.4		14.46	398453		14.42	363496
					14.2	131849		14.18	77894.3		14.45	401206		14.41	363512
					14.19	134275		14.17	78813.3		14.44	395124		14.4	365152
					14.18	134995		14.16	79522.4		14.43	395882		14.39	365265
					14.17	135405		14.15	79053.8		14.42	398680		14.38	368898
					14.16	136098		14.14	81440.8		14.41	398259		14.37	374744
					14.15	137509		14.13	81459.4		14.4	403171		14.36	377297
					14.14	138716		14.12	83002.2		14.39	396194		14.35	377651
					14.13	139293		14.11	83668		14.38	400755		14.34	375262
					14.12	141549		14.1	84135.7		14.37	401409		14.33	376862
					14.11	144787		14.09	84057.2		14.36	400955		14.32	385392
					14.1	143574		14.08	85192.7		14.35	398451		14.31	383560
					14.09	145290		14.07	86256.3		14.34	398607		14.3	383734
					14.08	144149		14.06	84748.4		14.33	400806		14.29	387110
					14.07	144306		14.05	84992.6		14.32	400674		14.28	381689
					14.06	149331		14.04	86914.7		14.31	399211		14.27	397420
					14.05	148133		14.03	85989		14.3	402328		14.26	394459
					14.04	146589		14.02	88243.4		14.29	395803		14.25	392802
					14.03	148974		14.01	86523.6		14.28	401189		14.24	396909
					14.02	149860		14	86774.6		14.27	398781		14.23	397761
					14.01	150138		13.99	88512.6		14.26	399090		14.22	398875
					14	152619		13.98	90776.8		14.25	399477		14.21	405011
					13.99	152920		13.97	90595		14.24	402436		14.2	403875
					13.98	151489		13.96	90870.5		14.23	400229		14.19	400385
					13.97	156789		13.95	90591.6		14.22	398780		14.18	408561
					13.96	159220		13.94	90722.7		14.21	402011		14.17	414732
					13.95	156027		13.93	93582.6		14.2	399992		14.16	409750
					13.94	155711		13.92	93844.7		14.19	400698		14.15	415909
					13.93	155971		13.91	93070.5		14.18	401694		14.14	414619
					13.92	160712		13.9	93621.5		14.17	403425		14.13	412826
					13.91	161161		13.89	95325.5		14.16	403581		14.12	422192
					13.9	161739		13.88	95547.1		14.15	400171		14.11	418855
					13.89	162364		13.87	96100.7		14.14	398025		14.1	418204
					13.88	163374		13.86	94609.5		14.13	401637		14.09	424652
					13.87	164801		13.85	94857.6		14.12	402959		14.08	431909
					13.86	162176		13.84	96330.5		14.11	399936		14.07	422406
					13.85	163958		13.83	97220.3		14.1	398801		14.06	424009
					13.84	164561		13.82	97798		14.09	399578		14.05	425649
					13.83	165653		13.81	99663.1		14.08	403278		14.04	423296
					13.82	169352		13.8	99165.9		14.07	402608		14.03	434981
					13.81	167335		13.79	99947.5		14.06	401752		14.02	437131
					13.8	170358		13.78	101774		14.05	399380		14.01	427907
					13.79	169379		13.77	100775		14.04	401075		14	430100
					13.78	170547		13.76	101196		14.03	399398		13.99	433066
					13.77	170994		13.75	100077		14.02	402069		13.98	437483
					13.76	170792		13.74	101862		14.01	397371		13.97	435363
					13.75	170943		13.73	101551		14	400785		13.96	439075
					13.74	170049		13.72	102269		13.99	397933		13.95	434862
					13.73	172145		13.71	102768		13.98	402898		13.94	443284
					13.72	174989		13.7	102255		13.97	402348		13.93	446377
					13.71	175760		13.69	105114		13.96	394349		13.92	437131
					13.7	176837		13.68	105251		13.95	397452		13.91	445974
					13.69	174624		13.67	103099		13.94	401657		13.9	443914
					13.68	176101		13.66	104198		13.93	402381		13.89	446884
					13.67	178498		13.65	108600		13.92	398205		13.88	450452
					13.66	180063		13.64	106853		13.91	402042		13.87	452728
					13.65	180047		13.63	105681		13.9	399981		13.86	445324
					13.64	177956		13.62	109333		13.89	396964		13.85	449613
					13.63	182799		13.61	107550		13.88	403954		13.84	457014
					13.62	180521		13.6	108359		13.87	400991		13.83	447072
					13.61	181470		13.59	109325		13.86	401449		13.82	453459
					13.6	184796		13.58	108084		13.85	400094		13.81	457529
					13.59	182305		13.57	108620		13.84	396861		13.8	454498
					13.58	187573		13.56	111029		13.83	403270		13.79	465426
					13.57	186809		13.55	108894		13.82	400447		13.78	462283
					13.56	185560		13.54	110574		13.81	396883		13.77	457516
					13.55	187532		13.53	110850		13.8	397660		13.76	461286
					13.54	188031		13.52	111481		13.79	398871		13.75	463486
					13.53	188922		13.51	113087		13.78	395036		13.74	462171
					13.52	185497		13.5	113567		13.77	396517		13.73	463624
					13.51	188881		13.49	112100		13.76	397890		13.72	468892
					13.5	188062		13.48	112849		13.75	394699		13.71	462787
					13.49	188981		13.47	113004		13.74	398301		13.7	471864
					13.48	188750		13.46	112240		13.73	396793		13.69	475036
					13.47	186955		13.45	115307		13.72	389075		13.68	462442
					13.46	191593		13.44	116054		13.71	394165		13.67	465996
					13.45	192663		13.43	115048		13.7	394367		13.66	467288
					13.44	191435		13.42	114983		13.69	392329		13.65	471315
					13.43	191706		13.41	116305		13.68	393535		13.64	476301
					13.42	193905		13.4	117983		13.67	391652		13.63	472859
					13.41	190699		13.39	117529		13.66	387386		13.62	467675
					13.4	192452		13.38	118956		13.65	394032		13.61	479322
					13.39	196430		13.37	116083		13.64	392717		13.6	480036
					13.38	196795		13.36	119263		13.63	390587		13.59	472184
					13.37	194747		13.35	118683		13.62	394356		13.58	478028
					13.36	198058		13.34	118601		13.61	391253		13.57	477694
					13.35	193350		13.33	120150		13.6	385557		13.56	469960
					13.34	197915		13.32	119104		13.59	395063		13.55	479658
					13.33	197313		13.31	121157		13.58	391691		13.54	477312
					13.32	195308		13.3	122618		13.57	389012		13.53	475961
					13.31	196183		13.29	123695		13.56	388396		13.52	479779
					13.3	200662		13.28	120574		13.55	392320		13.51	481404
					13.29	198856		13.27	121991		13.54	384380		13.5	475405
					13.28	196977		13.26	125693		13.53	386173		13.49	477958
					13.27	200052		13.25	123664		13.52	386072		13.48	477810
					13.26	197241		13.24	124235		13.51	382545		13.47	475049
					13.25	201222		13.23	124140		13.5	388038		13.46	484340
					13.24	199717		13.22	124834		13.49	387823		13.45	482927
					13.23	196606		13.21	125736		13.48	381690		13.44	478385
					13.22	200413		13.2	124784		13.47	388256		13.43	484721
					13.21	203859		13.19	123928		13.46	383036		13.42	481775
					13.2	199032		13.18	127806		13.45	380658		13.41	478312
					13.19	202077		13.17	125550		13.44	386661		13.4	488849
					13.18	201669		13.16	124199		13.43	382602		13.39	485541
					13.17	200449		13.15	127849		13.42	377918		13.38	480275
					13.16	203392		13.14	127624		13.41	381658		13.37	485628
					13.15	206801		13.13	124514		13.4	386959		13.36	485201
					13.14	199474		13.12	130138		13.39	376448		13.35	479816
					13.13	202186		13.11	128930		13.38	381149		13.34	492515
					13.12	203664		13.1	127255		13.37	381290		13.33	484572
					13.11	200208		13.09	130148		13.36	378630		13.32	481191
					13.1	203176		13.08	130068		13.35	381587		13.31	490754
					13.09	201952		13.07	129199		13.34	378809		13.3	488349
					13.08	201118		13.06	132555		13.33	372535		13.29	479118
					13.07	202000		13.05	127896		13.32	381244		13.28	489390
					13.06	204337		13.04	127410		13.31	380723		13.27	487831
					13.05	200542		13.03	131540		13.3	373496		13.26	485829
					13.04	202762		13.02	131076		13.29	378476		13.25	489006
					13.03	201800		13.01	129519		13.28	380105		13.24	490236
					13.02	203435		13	131878		13.27	374192		13.23	481843
					13.01	205464		12.99	132958		13.26	377090		13.22	492221
					13	205838		12.98	131162		13.25	377699		13.21	489070
					12.99	201830		12.97	134584		13.24	369953		13.2	478916
					12.98	205412		12.96	133753		13.23	377727		13.19	492503
					12.97	206445		12.95	131672		13.22	378047		13.18	486466
					12.96	204237		12.94	132586		13.21	374365		13.17	484157
					12.95	206684		12.93	133076		13.2	375576		13.16	489981
					12.94	205392		12.92	134066		13.19	375955		13.15	490485
					12.93	202311		12.91	135792		13.18	368263		13.14	481862
					12.92	206053		12.9	134232		13.17	370238		13.13	491060
					12.91	205733		12.89	132323		13.16	371485		13.12	489758
					12.9	199842		12.88	136608		13.15	368902		13.11	481086
					12.89	205212		12.87	134315		13.14	373394		13.1	486186
					12.88	205607		12.86	133807		13.13	369697		13.09	485025
					12.87	203024		12.85	138065		13.12	365383		13.08	484655
					12.86	206557		12.84	137646		13.11	375395		13.07	496588
					12.85	203450		12.83	136175		13.1	370084		13.06	492493
					12.84	202810		12.82	139567		13.09	365176		13.05	482153
					12.83	205764		12.81	137617		13.08	367150		13.04	489156
					12.82	205402		12.8	135106		13.07	364837		13.03	488823
					12.81	203535		12.79	137222		13.06	365482		13.02	483342
					12.8	204890		12.78	135652		13.05	363742		13.01	490155
					12.79	205190		12.77	134085		13.04	363509		13	486166
					12.78	203594		12.76	139621		13.03	365227		12.99	483494
					12.77	205347		12.75	136307		13.02	367383		12.98	489088
					12.76	204927		12.74	135426		13.01	365505		12.97	491989
					12.75	202364		12.73	140093		13	357004		12.96	478122
					12.74	204126		12.72	135513		12.99	363869		12.95	487577
					12.73	206163		12.71	135382		12.98	362681		12.94	486582
					12.72	203126		12.7	140134		12.97	357030		12.93	481920
					12.71	206431		12.69	139266		12.96	363230		12.92	493105
					12.7	207834		12.68	137785		12.95	359707		12.91	491160
					12.69	201433		12.67	139097		12.94	352834		12.9	478209
					12.68	204829		12.66	139984		12.93	361297		12.89	485327
					12.67	206078		12.65	138615		12.92	361688		12.88	489794
					12.66	201504		12.64	142809		12.91	356554		12.87	474619
					12.65	205092		12.63	138726		12.9	361116		12.86	489509
					12.64	204901		12.62	136774		12.89	359392		12.85	484424
					12.63	201257		12.61	142171		12.88	352982		12.84	477855
					12.62	205209		12.6	140015		12.87	358951		12.83	488657
					12.61	204506		12.59	140098		12.86	354575		12.82	480975
					12.6	201625		12.58	141796		12.85	348854		12.81	475287
					12.59	205313		12.57	140078		12.84	357412		12.8	487053
					12.58	205920		12.56	137889		12.83	356858		12.79	481038
					12.57	204595		12.55	141434		12.82	347950		12.78	469760
					12.56	205705		12.54	142641		12.81	354266		12.77	484066
					12.55	203324		12.53	139855		12.8	351793		12.76	480824
					12.54	202291		12.52	140931		12.79	346690		12.75	470498
					12.53	206437		12.51	141397		12.78	356156		12.74	485190
					12.52	203158		12.5	141469		12.77	352863		12.73	482037
					12.51	200806		12.49	142445		12.76	347292		12.72	471515
					12.5	207010		12.48	141392		12.75	356570		12.71	487168
					12.49	204681		12.47	139848		12.74	350478		12.7	479862
					12.48	203997		12.46	144962		12.73	346876		12.69	473946
					12.47	204321		12.45	144696		12.72	349786		12.68	479458
					12.46	202994		12.44	142698		12.71	345710		12.67	473010
					12.45	200707		12.43	143574		12.7	344028		12.66	470185
					12.44	206054		12.42	141455		12.69	350267		12.65	479850
					12.43	202511		12.41	142322		12.68	345002		12.64	473318
					12.42	201039		12.4	146132		12.67	342604		12.63	469437
					12.41	207421		12.39	143102		12.66	348096		12.62	477083
					12.4	205130		12.38	139916		12.65	346151		12.61	469461
					12.39	203175		12.37	143569		12.64	342017		12.6	471161
					12.38	208586		12.36	142730		12.63	350506		12.59	484135
					12.37	204372		12.35	142248		12.62	340327		12.58	472749
					12.36	201627		12.34	146163		12.61	340153		12.57	466304
					12.35	205216		12.33	142091		12.6	346930		12.56	475713
					12.34	203436		12.32	143991		12.59	343022		12.55	470504
					12.33	203604		12.31	146739		12.58	339350		12.54	466456
					12.32	206003		12.3	143760		12.57	344376		12.53	472268
					12.31	202646		12.29	141642		12.56	336834		12.52	464744
					12.3	200726		12.28	145412		12.55	336549		12.51	463035
					12.29	205335		12.27	143192		12.54	340960		12.5	477121
					12.28	202972		12.26	143211		12.53	333806		12.49	466965
					12.27	198748		12.25	148275		12.52	333156		12.48	466272
					12.26	204817		12.24	144286		12.51	337282		12.47	472875
					12.25	201791		12.23	145272		12.5	336194		12.46	468549
					12.24	201136		12.22	144650		12.49	329438		12.45	463224
					12.23	206142		12.21	143448		12.48	334928		12.44	472884
					12.22	203506		12.2	143338		12.47	331103		12.43	463499
					12.21	201025		12.19	143502		12.46	328187		12.42	460690
					12.2	203295		12.18	143716		12.45	334013		12.41	466962
					12.19	202956		12.17	142481		12.44	330605		12.4	461912
					12.18	199715		12.16	146334		12.43	326825		12.39	457604
					12.17	202529		12.15	144082		12.42	333031		12.38	466245
					12.16	198888		12.14	143679		12.41	328240		12.37	457728
					12.15	200211		12.13	145255		12.4	326983		12.36	454381
					12.14	203525		12.12	141593		12.39	335837		12.35	468431
					12.13	200670		12.11	144413		12.38	328402		12.34	457732
					12.12	200939		12.1	145266		12.37	323936		12.33	455279
					12.11	201608		12.09	143127		12.36	330357		12.32	463915
					12.1	201381		12.08	143975		12.35	325611		12.31	458512
					12.09	199246		12.07	144946		12.34	323319		12.3	452759
					12.08	201872		12.06	144992		12.33	328265		12.29	460951
					12.07	199825		12.05	143961		12.32	325042		12.28	457870
					12.06	199114		12.04	144531		12.31	322098		12.27	452640
					12.05	201575		12.03	144476		12.3	326370		12.26	459402
					12.04	199072		12.02	142386		12.29	323533		12.25	450742
					12.03	197098		12.01	144512		12.28	319265		12.24	445165
					12.02	202199		12	142778		12.27	325587		12.23	457746
					12.01	199250		11.99	143538		12.26	319586		12.22	451053
					12	199161		11.98	145181		12.25	318676		12.21	451610
					11.99	202490		11.97	144102		12.24	326354		12.2	453365
					11.98	197571		11.96	141805		12.23	320230		12.19	446353
					11.97	198004		11.95	143552		12.22	319967		12.18	444297
					11.96	199969		11.94	144023		12.21	320742		12.17	450601
					11.95	198072		11.93	142643		12.2	317282		12.16	446570
					11.94	195217		11.92	143332		12.19	316685		12.15	440090
					11.93	197425		11.91	141882		12.18	318278		12.14	443978
					11.92	196625		11.9	141593		12.17	316036		12.13	446173
					11.91	196761		11.89	143847		12.16	313656		12.12	439035
					11.9	200997		11.88	145906		12.15	316391		12.11	445972
					11.89	196890		11.87	144301		12.14	315011		12.1	439603
					11.88	194820		11.86	144049		12.13	311098		12.09	438217
					11.87	198123		11.85	144431		12.12	314752		12.08	446005
					11.86	196117		11.84	142722		12.11	313238		12.07	438835
					11.85	197094		11.83	143078		12.1	311737		12.06	439735
					11.84	197725		11.82	146248		12.09	312228		12.05	441605
					11.83	195840		11.81	144793		12.08	315592		12.04	437139
					11.82	195746		11.8	142712		12.07	313085		12.03	433091
					11.81	196271		11.79	143038		12.06	310851		12.02	435524
					11.8	195892		11.78	142526		12.05	312993		12.01	436613
					11.79	193406		11.77	144245		12.04	309492		12	434097
					11.78	195419		11.76	144525		12.03	310548		11.99	439788
					11.77	199007		11.75	145157		12.02	312651		11.98	438505
					11.76	196881		11.74	143942		12.01	309028		11.97	437414
					11.75	196668		11.73	145893		12	306178		11.96	436860
					11.74	194415		11.72	145172		11.99	307841		11.95	436378
					11.73	194417		11.71	141774		11.98	308153		11.94	431296
					11.72	195533		11.7	145965		11.97	307189		11.93	429370
					11.71	196465		11.69	143661		11.96	304969		11.92	430552
					11.7	195173		11.68	143982		11.95	302261		11.91	429314
					11.69	196192		11.67	145049		11.94	302641		11.9	429265
					11.68	194852		11.66	144290		11.93	304191		11.89	431406
					11.67	196271		11.65	143484		11.92	301406		11.88	430051
					11.66	195410		11.64	144478		11.91	301394		11.87	426967
					11.65	197673		11.63	146602		11.9	305050		11.86	428522
					11.64	196139		11.62	144037		11.89	303471		11.85	429609
					11.63	196083		11.61	143096		11.88	303441		11.84	432697
					11.62	197066		11.6	145826		11.87	304614		11.83	430588
					11.61	196117		11.59	145271		11.86	303258		11.82	427810
					11.6	196478		11.58	144549		11.85	300978		11.81	426490
					11.59	193212		11.57	144445		11.84	302420		11.8	425144
					11.58	193099		11.56	144814		11.83	301042		11.79	427532
					11.57	191776		11.55	145463		11.82	300302		11.78	425650
					11.56	195072		11.54	146482		11.81	301221		11.77	428056
					11.55	194148		11.53	145955		11.8	299586		11.76	422555
					11.54	194549		11.52	145378		11.79	300319		11.75	423068
					11.53	195994		11.51	147463		11.78	302836		11.74	421796
					11.52	191865		11.5	146165		11.77	301246		11.73	421726
					11.51	196906		11.49	145231		11.76	302337		11.72	421940
					11.5	195865		11.48	145222		11.75	296220		11.71	420798
					11.49	195986		11.47	142718		11.74	300130		11.7	422404
					11.48	194506		11.46	144748		11.73	298630		11.69	420176
					11.47	194596		11.45	146711		11.72	300456		11.68	418009
					11.46	193745		11.44	146136		11.71	299796		11.67	421498
					11.45	192277		11.43	146979		11.7	293372		11.66	419416
					11.44	195761		11.42	145742		11.69	299160		11.65	423362
					11.43	195922		11.41	145030		11.68	301434		11.64	422609
					11.42	194773		11.4	145465		11.67	297644		11.63	420133
					11.41	194652		11.39	145813		11.66	298227		11.62	416401
					11.4	193168		11.38	147578		11.65	299327		11.61	419161
					11.39	194426		11.37	146259		11.64	296662		11.6	420423
					11.38	192894		11.36	146960		11.63	298800		11.59	420896
					11.37	191709		11.35	147165		11.62	298677		11.58	417893
					11.36	193431		11.34	146923		11.61	292985		11.57	414787
					11.35	192040		11.33	143907		11.6	297494		11.56	414958
					11.34	193680		11.32	145878		11.59	296535		11.55	414103
					11.33	194243		11.31	146697		11.58	295737		11.54	416403
					11.32	194074		11.3	143942		11.57	296650		11.53	418713
					11.31	194531		11.29	146408		11.56	296655		11.52	411294
					11.3	196027		11.28	146306		11.55	293131		11.51	411107
					11.29	195227		11.27	147335		11.54	295061		11.5	413797
					11.28	196115		11.26	149113		11.53	295000		11.49	415371
					11.27	194165		11.25	148855		11.52	297611		11.48	417629
					11.26	196349		11.24	147361		11.51	297455		11.47	417218
					11.25	194956		11.23	145361		11.5	296432		11.46	416533
					11.24	193024		11.22	147674		11.49	293449		11.45	413648
					11.23	195332		11.21	149631		11.48	298684		11.44	414891
					11.22	195421		11.2	147175		11.47	294896		11.43	411619
					11.21	192637		11.19	151517		11.46	294074		11.42	410548
					11.2	195243		11.18	147989		11.45	296413		11.41	415169
					11.19	193253		11.17	148752		11.44	294325		11.4	411926
					11.18	195279		11.16	148527		11.43	295083		11.39	410549
					11.17	196012		11.15	149184		11.42	292353		11.38	411331
					11.16	193736		11.14	147988		11.41	292218		11.37	411434
					11.15	195030		11.13	149516		11.4	296031		11.36	413475
					11.14	197018		11.12	148784		11.39	296654		11.35	409831
					11.13	196111		11.11	149838		11.38	294708		11.34	408386
					11.12	193891		11.1	149431		11.37	294962		11.33	409523
					11.11	195941		11.09	149759		11.36	297672		11.32	413149
					11.1	194578		11.08	148356		11.35	292806		11.31	413897
					11.09	195023		11.07	150859		11.34	290409		11.3	405905
					11.08	196286		11.06	151609		11.33	290508		11.29	409823
					11.07	195708		11.05	149314		11.32	294017		11.28	408007
					11.06	193982		11.04	149958		11.31	291474		11.27	408015
					11.05	196303		11.03	151896		11.3	293170		11.26	411866
					11.04	197257		11.02	149442		11.29	290377		11.25	411653
					11.03	197249		11.01	149754		11.28	290541		11.24	408055
					11.02	195506		11	152305		11.27	292355		11.23	408484
					11.01	196381		10.99	149904		11.26	293409		11.22	403775
					11	194375		10.98	152420		11.25	289611		11.21	407515
					10.99	198118		10.97	149610		11.24	292357		11.2	406474
					10.98	197124		10.96	149046		11.23	290854		11.19	409232
					10.97	193792		10.95	152813		11.22	289918		11.18	406469
					10.96	199108		10.94	151951		11.21	295711		11.17	412293
					10.95	198830		10.93	149371		11.2	290951		11.16	407275
					10.94	195605		10.92	148977		11.19	293041		11.15	406667
					10.93	195495		10.91	150331		11.18	292656		11.14	405540
					10.92	198939		10.9	151401		11.17	293040		11.13	406034
					10.91	196345		10.89	153168		11.16	288995		11.12	405296
					10.9	196485		10.88	152738		11.15	293310		11.11	406027
					10.89	199871		10.87	151376		11.14	295572		11.1	406708
					10.88	196943		10.86	152366		11.13	287718		11.09	402180
					10.87	200134		10.85	151644		11.12	292769		11.08	411794
					10.86	197123		10.84	150842		11.11	294803		11.07	408805
					10.85	196647		10.83	155597		11.1	290864		11.06	403167
					10.84	201137		10.82	152964		11.09	292912		11.05	409287
					10.83	199136		10.81	151313		11.08	293193		11.04	407165
					10.82	198387		10.8	153865		11.07	291979		11.03	403782
					10.81	199704		10.79	153483		11.06	294424		11.02	409323
					10.8	199739		10.78	153833		11.05	294299		11.01	407110
					10.79	198809		10.77	153239		11.04	289824		11	408607
					10.78	200048		10.76	153074		11.03	288295		10.99	407996
					10.77	199756		10.75	153602		11.02	294677		10.98	406894
					10.76	198089		10.74	156510		11.01	291675		10.97	403991
					10.75	199672		10.73	153776		11	294279		10.96	411587
					10.74	197230		10.72	155077		10.99	293752		10.95	406314
					10.73	197724		10.71	155247		10.98	287786		10.94	402341
					10.72	202523		10.7	152659		10.97	294189		10.93	408352
					10.71	198976		10.69	155723		10.96	292745		10.92	402395
					10.7	199021		10.68	155793		10.95	291047		10.91	403395
					10.69	202620		10.67	156081		10.94	294594		10.9	411884
					10.68	203729		10.66	154649		10.93	297056		10.89	405256
					10.67	202011		10.65	157869		10.92	296412		10.88	401800
					10.66	204016		10.64	158198		10.91	294590		10.87	400577
					10.65	202503		10.63	156556		10.9	294470		10.86	403200
					10.64	201261		10.62	155316		10.89	289702		10.85	399079
					10.63	203133		10.61	154580		10.88	295286		10.84	407528
					10.62	202485		10.6	154895		10.87	291289		10.83	409396
					10.61	199223		10.59	159134		10.86	286225		10.82	402882
					10.6	203661		10.58	157979		10.85	294591		10.81	410532
					10.59	202589		10.57	156059		10.84	289651		10.8	402267
					10.58	203682		10.56	157966		10.83	291319		10.79	401947
					10.57	208038		10.55	157386		10.82	297576		10.78	408824
					10.56	206698		10.54	158147		10.81	294600		10.77	407379
					10.55	206509		10.53	156424		10.8	292356		10.76	405465
					10.54	204134		10.52	158231		10.79	298196		10.75	409538
					10.53	203995		10.51	156084		10.78	291217		10.74	407597
					10.52	203695		10.5	158998		10.77	293706		10.73	403193
					10.51	207063		10.49	158745		10.76	300255		10.72	409440
					10.5	202703		10.48	158190		10.75	295026		10.71	403916
					10.49	204989		10.47	162278		10.74	293996		10.7	401986
					10.48	205775		10.46	158473		10.73	297857		10.69	409237
					10.47	203241		10.45	158872		10.72	292973		10.68	401822
					10.46	204652		10.44	160251		10.71	294416		10.67	406891
					10.45	206365		10.43	160400		10.7	297521		10.66	408513
					10.44	206492		10.42	162324		10.69	290573		10.65	407223
					10.43	205900		10.41	162278		10.68	292951		10.64	407536
					10.42	205905		10.4	159864		10.67	296434		10.63	405375
					10.41	206964		10.39	161167		10.66	292366		10.62	404687
					10.4	204744		10.38	164752		10.65	289419		10.61	402844
					10.39	207927		10.37	162598		10.64	297384		10.6	410106
					10.38	206140		10.36	160033		10.63	295156		10.59	406328
					10.37	204765		10.35	162642		10.62	295589		10.58	403710
					10.36	206006		10.34	161740		10.61	297085		10.57	412636
					10.35	207393		10.33	162513		10.6	295764		10.56	405180
					10.34	205307		10.32	165286		10.59	293400		10.55	406374
					10.33	206602		10.31	163481		10.58	302212		10.54	411511
					10.32	209214		10.3	163771		10.57	296962		10.53	408958
					10.31	205534		10.29	164037		10.56	293849		10.52	407958
					10.3	208818		10.28	163291		10.55	299743		10.51	413111
					10.29	206589		10.27	162522		10.54	295369		10.5	407860
					10.28	206857		10.26	164767		10.53	292981		10.49	403945
					10.27	210322		10.25	163046		10.52	299037		10.48	410347
					10.26	208720		10.24	163780		10.51	297237		10.47	408040
					10.25	209027		10.23	166159		10.5	295871		10.46	406995
					10.24	211797		10.22	162516		10.49	297857		10.45	408046
					10.23	209087		10.21	162673		10.48	297758		10.44	405578
					10.22	210106		10.2	165999		10.47	293625		10.43	402008
					10.21	209868		10.19	163463		10.46	301990		10.42	408597
					10.2	207709		10.18	165435		10.45	298093		10.41	405634
					10.19	206104		10.17	168073		10.44	295846		10.4	409993
					10.18	211429		10.16	162028		10.43	297012		10.39	412867
					10.17	209111		10.15	164195		10.42	291178		10.38	404172
					10.16	207202		10.14	166005		10.41	291043		10.37	403981
					10.15	212806		10.13	162752		10.4	296125		10.36	409143
					10.14	211306		10.12	164380		10.39	293646		10.35	404001
					10.13	211084		10.11	165954		10.38	292877		10.34	403041
					10.12	212100		10.1	164360		10.37	299833		10.33	407583
					10.11	210506		10.09	164280		10.36	294950		10.32	403007
					10.1	209219		10.08	169213		10.35	293032		10.31	401807
					10.09	212276		10.07	163726		10.34	300377		10.3	406095
					10.08	212152		10.06	166717		10.33	296049		10.29	406214
					10.07	211521		10.05	167195		10.32	295659		10.28	405503
					10.06	212384		10.04	165702		10.31	296806		10.27	407155
					10.05	209457		10.03	164507		10.3	295534		10.26	405744
					10.04	207795		10.02	166971		10.29	295124		10.25	401400
					10.03	212836		10.01	167054		10.28	302230		10.24	407131
					10.02	211295		10	165359		10.27	296206		10.23	400790
					10.01	210673		9.99	167894		10.26	297633		10.22	402859
					10	212097		9.98	165147		10.25	297890		10.21	404610
					9.99	212246		9.97	165713		10.24	293856		10.2	400611
					9.98	212236		9.96	167388		10.23	296987		10.19	401638
					9.97	212409		9.95	165723		10.22	297219		10.18	406918
					9.96	211241		9.94	168979		10.21	291787		10.17	401708
					9.95	210054		9.93	169162		10.2	297657		10.16	399841
					9.94	212404		9.92	165657		10.19	298153		10.15	406769
					9.93	210497		9.91	165841		10.18	293522		10.14	403158
					9.92	211976		9.9	168461		10.17	292600		10.13	396731
					9.91	214005		9.89	165341		10.16	295591		10.12	404468
					9.9	210091		9.88	166482		10.15	290605		10.11	394244
					9.89	209677		9.87	169544		10.14	292595		10.1	395931
					9.88	212323		9.86	166212		10.13	298782		10.09	405040
					9.87	211055		9.85	166909		10.12	290989		10.08	395348
					9.86	211693		9.84	170053		10.11	292747		10.07	396950
					9.85	215855		9.83	166314		10.1	295938		10.06	398252
					9.84	212335		9.82	166506		10.09	293491		10.05	395548
					9.83	211895		9.81	168191		10.08	295574		10.04	396580
					9.82	214680		9.8	165640		10.07	295000		10.03	403024
					9.81	212789		9.79	167861		10.06	293997		10.02	396358
					9.8	213126		9.78	168262		10.05	296721		10.01	397132
					9.79	213466		9.77	165093		10.04	298143		10	404195
					9.78	210016		9.76	167417		10.03	289721		9.99	391852
					9.77	211732		9.75	170543		10.02	288952		9.98	392832
					9.76	211652		9.74	168476		10.01	294283		9.97	396055
					9.75	209065		9.73	167843		10	291287		9.96	390735
					9.74	212446		9.72	168014		9.99	294236		9.95	396008
					9.73	214160		9.71	167461		9.98	295545		9.94	397703
					9.72	211078		9.7	171316		9.97	292154		9.93	390836
					9.71	211708		9.69	169758		9.96	292369		9.92	394068
					9.7	212716		9.68	165722		9.95	292783		9.91	397174
					9.69	210698		9.67	168968		9.94	288160		9.9	391256
					9.68	210909		9.66	171537		9.93	290470		9.89	391182
					9.67	211801		9.65	171254		9.92	296332		9.88	396596
					9.66	208070		9.64	168683		9.91	287016		9.87	389195
					9.65	210450		9.63	171004		9.9	293745		9.86	393235
					9.64	213520		9.62	168610		9.89	296169		9.85	401923
					9.63	211256		9.61	169406		9.88	291859		9.84	390832
					9.62	215099		9.6	168915		9.87	295444		9.83	391449
					9.61	215499		9.59	168742		9.86	293683		9.82	390868
					9.6	215536		9.58	169995		9.85	287348		9.81	387179
					9.59	216375		9.57	168217		9.84	292302		9.8	390741
					9.58	217404		9.56	172142		9.83	295025		9.79	393476
					9.57	213932		9.55	172260		9.82	293691		9.78	386687
					9.56	215374		9.54	170326		9.81	290544		9.77	390460
					9.55	213340		9.53	168695		9.8	296797		9.76	392224
					9.54	212514		9.52	171010		9.79	288195		9.75	387887
					9.53	214516		9.51	173438		9.78	291953		9.74	386619
					9.52	215032		9.5	171006		9.77	293735		9.73	392761
					9.51	212263		9.49	170971		9.76	289916		9.72	387162
					9.5	215263		9.48	172406		9.75	292757		9.71	388335
					9.49	215224		9.47	170655		9.74	294119		9.7	392761
					9.48	213443		9.46	170164		9.73	288651		9.69	387198
					9.47	215598		9.45	172064		9.72	291356		9.68	387957
					9.46	215509		9.44	169860		9.71	294598		9.67	389901
					9.45	214673		9.43	170633		9.7	291878		9.66	385201
					9.44	216855		9.42	170957		9.69	292558		9.65	388029
					9.43	214661		9.41	169598		9.68	293974		9.64	392748
					9.42	212864		9.4	170433		9.67	289048		9.63	385966
					9.41	211195		9.39	173261		9.66	291770		9.62	387443
					9.4	217042		9.38	171595		9.65	294149		9.61	390627
					9.39	215363		9.37	171333		9.64	292501		9.6	385124
					9.38	215695		9.36	172468		9.63	293110		9.59	389019
					9.37	213412		9.35	171513		9.62	294779		9.58	388778
					9.36	216093		9.34	170996		9.61	290741		9.57	384824
					9.35	216583		9.33	174344		9.6	295485		9.56	384802
					9.34	216215		9.32	170562		9.59	292502		9.55	386212
					9.33	215138		9.31	171786		9.58	287270		9.54	386846
					9.32	215772		9.3	170570		9.57	291892		9.53	386213
					9.31	215194		9.29	169325		9.56	293706		9.52	386073
					9.3	215255		9.28	171335		9.55	288465		9.51	383089
					9.29	213311		9.27	173848		9.54	291985		9.5	383269
					9.28	217340		9.26	171341		9.53	296475		9.49	388328
					9.27	215868		9.25	174169		9.52	289652		9.48	385312
					9.26	216580		9.24	174177		9.51	292438		9.47	389951
					9.25	215970		9.23	173313		9.5	292134		9.46	388929
					9.24	216725		9.22	175536		9.49	291596		9.45	380831
					9.23	214956		9.21	174193		9.48	292514		9.44	382228
					9.22	218579		9.2	170092		9.47	292834		9.43	387188
					9.21	216101		9.19	172843		9.46	290238		9.42	383375
					9.2	217122		9.18	175249		9.45	291258		9.41	381585
					9.19	219586		9.17	173657		9.44	290603		9.4	387557
					9.18	217521		9.16	173659		9.43	290652		9.39	382752
					9.17	215789		9.15	175241		9.42	291012		9.38	383335
					9.16	217443		9.14	171599		9.41	296377		9.37	384892
					9.15	216677		9.13	175082		9.4	290191		9.36	378380
					9.14	216830		9.12	172408		9.39	290166		9.35	385361
					9.13	217001		9.11	172982		9.38	290554		9.34	386463
					9.12	220368		9.1	174692		9.37	293227		9.33	382125
					9.11	220395		9.09	173493		9.36	291638		9.32	386975
					9.1	216899		9.08	175849		9.35	292120		9.31	385542
					9.09	215340		9.07	175762		9.34	290140		9.3	378190
					9.08	216027		9.06	175113		9.33	289695		9.29	379092
					9.07	221026		9.05	175082		9.32	294070		9.28	383535
					9.06	218684		9.04	174602		9.31	290202		9.27	380055
					9.05	217464		9.03	175940		9.3	292395		9.26	381328
					9.04	219240		9.02	173372		9.29	292056		9.25	384128
					9.03	220818		9.01	174513		9.28	287276		9.24	378110
					9.02	219883		9	178064		9.27	289685		9.23	380691
					9.01	220362		8.99	176630		9.26	292847		9.22	382250
					9	219157		8.98	177384		9.25	287617		9.21	377196
					8.99	218357		8.97	175445		9.24	290527		9.2	379656
					8.98	218768		8.96	174094		9.23	289733		9.19	380836
					8.97	219995		8.95	176293		9.22	290888		9.18	376632
					8.96	220516		8.94	176960		9.21	290775		9.17	380806
					8.95	218899		8.93	174719		9.2	290505		9.16	382178
					8.94	218429		8.92	177552		9.19	289045		9.15	377239
					8.93	220501		8.91	178611		9.18	288796		9.14	380727
					8.92	219747		8.9	175436		9.17	294947		9.13	384209
					8.91	215881		8.89	179157		9.16	286618		9.12	379011
					8.9	216521		8.88	176190		9.15	289249		9.11	378983
					8.89	219280		8.87	177612		9.14	289647		9.1	377438
					8.88	219799		8.86	179015		9.13	290342		9.09	378404
					8.87	220203		8.85	175912		9.12	291236		9.08	381352
					8.86	219270		8.84	176370		9.11	291034		9.07	377141
					8.85	217558		8.83	178926		9.1	288827		9.06	374966
					8.84	218260		8.82	175956		9.09	289507		9.05	376658
					8.83	220932		8.81	176650		9.08	290385		9.04	379660
					8.82	221758		8.8	176897		9.07	285966		9.03	373190
					8.81	218598		8.79	178050		9.06	287520		9.02	378643
					8.8	220299		8.78	178180		9.05	291707		9.01	376248
					8.79	218407		8.77	175606		9.04	291601		9	376577
					8.78	219753		8.76	175897		9.03	291539		8.99	379142
					8.77	222278		8.75	175955		9.02	292456		8.98	378300
					8.76	220462		8.74	177952		9.01	290704		8.97	375856
					8.75	221005		8.73	177466		9	291094		8.96	373974
					8.74	219102		8.72	176108		8.99	291159		8.95	376141
					8.73	221000		8.71	177244		8.98	290414		8.94	376848
					8.72	220528		8.7	178546		8.97	288594		8.93	374312
					8.71	220101		8.69	179304		8.96	290452		8.92	375872
					8.7	222205		8.68	177948		8.95	289747		8.91	372058
					8.69	221560		8.67	179312		8.94	289581		8.9	372774
					8.68	220738		8.66	177880		8.93	291283		8.89	380075
					8.67	220288		8.65	177763		8.92	290349		8.88	373951
					8.66	220002		8.64	179669		8.91	286988		8.87	369998
					8.65	219235		8.63	176996		8.9	289624		8.86	373892
					8.64	218954		8.62	178435		8.89	288682		8.85	375000
					8.63	221861		8.61	180113		8.88	288459		8.84	374361
					8.62	218839		8.6	179388		8.87	290025		8.83	374187
					8.61	220261		8.59	178552		8.86	289448		8.82	368581
					8.6	221172		8.58	178119		8.85	288555		8.81	368232
					8.59	222537		8.57	176780		8.84	288028		8.8	374741
					8.58	221821		8.56	176056		8.83	287111		8.79	374715
					8.57	221566		8.55	179418		8.82	287946		8.78	376427
					8.56	221424		8.54	179281		8.81	291193		8.77	378590
					8.55	221896		8.53	179706		8.8	289034		8.76	374043
					8.54	221387		8.52	178500		8.79	286461		8.75	375277
					8.53	224505		8.51	179630		8.78	290748		8.74	372884
					8.52	223658		8.5	180785		8.77	288256		8.73	371219
					8.51	222065		8.49	179646		8.76	291169		8.72	372671
					8.5	220967		8.48	179475		8.75	293205		8.71	372147
					8.49	221682		8.47	178264		8.74	292226		8.7	370283
					8.48	219760		8.46	180556		8.73	286628		8.69	366103
					8.47	220522		8.45	181606		8.72	288704		8.68	371551
					8.46	219045		8.44	179931		8.71	287522		8.67	371692
					8.45	219394		8.43	181081		8.7	285850		8.66	370325
					8.44	220476		8.42	182425		8.69	291534		8.65	373287
					8.43	219855		8.41	180805		8.68	289054		8.64	370926
					8.42	221510		8.4	179874		8.67	286325		8.63	369927
					8.41	222804		8.39	182169		8.66	289754		8.62	370831
					8.4	221389		8.38	181118		8.65	290751		8.61	369843
					8.39	222561		8.37	180026		8.64	292348		8.6	374553
					8.38	219501		8.36	181104		8.63	290209		8.59	374190
					8.37	219161		8.35	181511		8.62	287281		8.58	368382
					8.36	219653		8.34	183028		8.61	286118		8.57	365239
					8.35	222788		8.33	179833		8.6	287112		8.56	375360
					8.34	223012		8.32	180692		8.59	291323		8.55	373126
					8.33	222173		8.31	181879		8.58	291555		8.54	370155
					8.32	220910		8.3	184521		8.57	289061		8.53	368992
					8.31	221226		8.29	181117		8.56	286411		8.52	367509
					8.3	221383		8.28	180653		8.55	286848		8.51	372113
					8.29	220697		8.27	183412		8.54	288268		8.5	366872
					8.28	221841		8.26	184308		8.53	291266		8.49	369952
					8.27	221043		8.25	182910		8.52	287721		8.48	366687
					8.26	222097		8.24	186787		8.51	286901		8.47	365344
					8.25	224552		8.23	182507		8.5	290662		8.46	373496
					8.24	221458		8.22	183941		8.49	289819		8.45	366443
					8.23	221312		8.21	184111		8.48	285415		8.44	366532
					8.22	221587		8.2	180459		8.47	290880		8.43	370842
					8.21	221632		8.19	180949		8.46	286906		8.42	366956
					8.2	222554		8.18	183585		8.45	290545		8.41	368305
					8.19	225589		8.17	181467		8.44	293689		8.4	375169
					8.18	224285		8.16	182440		8.43	287643		8.39	369781
					8.17	223594		8.15	183036		8.42	288300		8.38	367338
					8.16	227231		8.14	183602		8.41	295520		8.37	375032
					8.15	226304		8.13	184826		8.4	288655		8.36	370547
					8.14	221360		8.12	186139		8.39	287273		8.35	364112
					8.13	225246		8.11	182055		8.38	291344		8.34	373431
					8.12	220737		8.1	182604		8.37	285204		8.33	363638
					8.11	221924		8.09	185886		8.36	290560		8.32	369674
					8.1	224823		8.08	181643		8.35	293238		8.31	373861
					8.09	220607		8.07	183322		8.34	285048		8.3	361206
					8.08	223839		8.06	185960		8.33	288678		8.29	363010
					8.07	226108		8.05	181869		8.32	292854		8.28	369783
					8.06	222960		8.04	182523		8.31	291044		8.27	366143
					8.05	224454		8.03	186278		8.3	287144		8.26	367641
					8.04	229135		8.02	182826		8.29	293681		8.25	370231
					8.03	222558		8.01	183481		8.28	286120		8.24	365046
					8.02	222087		8	187962		8.27	288895		8.23	367896
					8.01	228934		7.99	183784		8.26	294669		8.22	378482
					8	226540		7.98	184638		8.25	286440		8.21	365233
					7.99	224161		7.97	188043		8.24	286524		8.2	363556
					7.98	227429		7.96	183644		8.23	289632		8.19	370047
					7.97	221826		7.95	186674		8.22	285515		8.18	364652
					7.96	227025		7.94	188460		8.21	290398		8.17	367963
					7.95	227197		7.93	183379		8.2	293067		8.16	369107
					7.94	223865		7.92	187280		8.19	285271		8.15	364271
					7.93	224056		7.91	190467		8.18	289178		8.14	369230
					7.92	229109		7.9	184428		8.17	294301		8.13	370671
					7.91	225337		7.89	183818		8.16	290383		8.12	363293
					7.9	224544		7.88	187627		8.15	289918		8.11	363852
					7.89	231770		7.87	183713		8.14	292328		8.1	369730
					7.88	225915		7.86	185046		8.13	287940		8.09	365119
					7.87	225587		7.85	185012		8.12	291583		8.08	371377
					7.86	229092		7.84	184013		8.11	293167		8.07	368213
					7.85	223904		7.83	185272		8.1	286290		8.06	361448
					7.84	226963		7.82	188436		8.09	287940		8.05	363649
					7.83	228373		7.81	183867		8.08	295412		8.04	367986
					7.82	225601		7.8	184561		8.07	288544		8.03	366324
					7.81	227493		7.79	187842		8.06	288837		8.02	367188
					7.8	226642		7.78	183437		8.05	292349		8.01	370891
					7.79	224442		7.77	185304		8.04	285897		8	364492
					7.78	225664		7.76	189674		8.03	288065		7.99	368453
					7.77	231348		7.75	183440		8.02	292782		7.98	374995
					7.76	225933		7.74	188820		8.01	286240		7.97	360356
					7.75	227659		7.73	189269		8	289801		7.96	364248
					7.74	228124		7.72	182964		7.99	291579		7.95	367238
					7.73	226336		7.71	184663		7.98	289350		7.94	364473
					7.72	229538		7.7	187593		7.97	287522		7.93	363573
					7.71	227823		7.69	186968		7.96	287930		7.92	361161
					7.7	224278		7.68	185172		7.95	284723		7.91	358680
					7.69	227709		7.67	187386		7.94	287877		7.9	367249
					7.68	229240		7.66	186020		7.93	292748		7.89	370999
					7.67	225614		7.65	187223		7.92	285781		7.88	361280
					7.66	226251		7.64	189436		7.91	286628		7.87	361298
					7.65	230810		7.63	185054		7.9	291285		7.86	367417
					7.64	225123		7.62	188530		7.89	282612		7.85	360861
					7.63	228244		7.61	190349		7.88	285976		7.84	366227
					7.62	229775		7.6	188002		7.87	291370		7.83	371510
					7.61	225269		7.59	187964		7.86	281945		7.82	356685
					7.6	226214		7.58	187496		7.85	282713		7.81	362473
					7.59	228976		7.57	184420		7.84	290173		7.8	363268
					7.58	227381		7.56	186951		7.83	288099		7.79	359325
					7.57	228650		7.55	189967		7.82	287055		7.78	359373
					7.56	228048		7.54	185530		7.81	288683		7.77	359565
					7.55	221922		7.53	186842		7.8	280333		7.76	356259
					7.54	225066		7.52	189853		7.79	287393		7.75	358852
					7.53	229341		7.51	186434		7.78	293270		7.74	364819
					7.52	225281		7.5	190195		7.77	284805		7.73	352448
					7.51	227845		7.49	189751		7.76	285256		7.72	357213
					7.5	230596		7.48	185306		7.75	288051		7.71	364119
					7.49	228310		7.47	190598		7.74	284241		7.7	358496
					7.48	227691		7.46	188402		7.73	287867		7.69	358545
					7.47	228574		7.45	186769		7.72	289184		7.68	362245
					7.46	224659		7.44	188429		7.71	283736		7.67	358056
					7.45	226908		7.43	189058		7.7	286846		7.66	361935
					7.44	233479		7.42	185989		7.69	293733		7.65	366204
					7.43	227939		7.41	188167		7.68	287278		7.64	358562
					7.42	227716		7.4	191659		7.67	284020		7.63	358785
					7.41	229809		7.39	187267		7.66	286730		7.62	362041
					7.4	226678		7.38	186852		7.65	284225		7.61	355229
					7.39	230942		7.37	191266		7.64	287628		7.6	360790
					7.38	230707		7.36	188333		7.63	290001		7.59	361388
					7.37	225763		7.35	190785		7.62	282981		7.58	352457
					7.36	227231		7.34	190660		7.61	285040		7.57	357867
					7.35	230788		7.33	187330		7.6	289746		7.56	359504
					7.34	229774		7.32	188909		7.59	285902		7.55	353033
					7.33	228724		7.31	191565		7.58	286285		7.54	356662
					7.32	230203		7.3	186875		7.57	288884		7.53	358075
					7.31	228395		7.29	187942		7.56	283584		7.52	355078
					7.3	228311		7.28	188291		7.55	282905		7.51	356374
					7.29	233029		7.27	186944		7.54	289771		7.5	362320
					7.28	225403		7.26	190845		7.53	284620		7.49	353928
					7.27	229562		7.25	192596		7.52	288771		7.48	357224
					7.26	232362		7.24	189106		7.51	286316		7.47	359929
					7.25	225008		7.23	191000		7.5	283152		7.46	351444
					7.24	226963		7.22	192540		7.49	285618		7.45	357251
					7.23	226715		7.21	188900		7.48	287757		7.44	360072
					7.22	225868		7.2	191923		7.47	280271		7.43	351351
					7.21	228361		7.19	192294		7.46	281717		7.42	358297
					7.2	231138		7.18	189170		7.45	288854		7.41	360646
					7.19	225552		7.17	193726		7.44	283476		7.4	354536
					7.18	227462		7.16	195477		7.43	285989		7.39	357103
					7.17	229255		7.15	186961		7.42	287460		7.38	355486
					7.16	226453		7.14	189879		7.41	283460		7.37	349974
					7.15	231443		7.13	191969		7.4	288140		7.36	359882
					7.14	230259		7.12	192240		7.39	287346		7.35	357161
					7.13	225158		7.11	192767		7.38	282519		7.34	349621
					7.12	229076		7.1	191797		7.37	282986		7.33	357829
					7.11	229136		7.09	188003		7.36	287823		7.32	359081
					7.1	227355		7.08	193831		7.35	284979		7.31	351368
					7.09	232388		7.07	197156		7.34	285923		7.3	356626
					7.08	229431		7.06	191541		7.33	287270		7.29	359098
					7.07	228646		7.05	193011		7.32	283877		7.28	350179
					7.06	232444		7.04	192178		7.31	285277		7.27	359098
					7.05	233639		7.03	191178		7.3	283173		7.26	360705
					7.04	225544		7.02	193959		7.29	283232		7.25	352591
					7.03	227770		7.01	194356		7.28	283297		7.24	352458
					7.02	228430		7	188955		7.27	286989		7.23	355767
					7.01	227388		6.99	195014		7.26	288263		7.22	352738
					7	232588		6.98	194876		7.25	284770		7.21	356311
					6.99	230500		6.97	192011		7.24	282653		7.2	355075
					6.98	227919		6.96	190432		7.23	283620		7.19	349373
					6.97	230501		6.95	193907		7.22	284806		7.18	357360
					6.96	232076		6.94	192129		7.21	288288		7.17	356041
					6.95	229184		6.93	193338		7.2	284509		7.16	352622
					6.94	231178		6.92	197245		7.19	284595		7.15	353753
					6.93	229441		6.91	191776		7.18	285773		7.14	353418
					6.92	229077		6.9	195649		7.17	281070		7.13	347633
					6.91	235471		6.89	192947		7.16	288145		7.12	357055
					6.9	230890		6.88	192800		7.15	285493		7.11	358543
					6.89	228748		6.87	198738		7.14	283604		7.1	350558
					6.88	231069		6.86	193471		7.13	284038		7.09	349619
					6.87	230945		6.85	192517		7.12	284801		7.08	349790
					6.86	228016		6.84	193943		7.11	283325		7.07	351760
					6.85	226576		6.83	196453		7.1	283760		7.06	353203
					6.84	228843		6.82	193706		7.09	285234		7.05	351131
					6.83	228516		6.81	194666		7.08	278811		7.04	346647
					6.82	229100		6.8	193665		7.07	284266		7.03	354264
					6.81	233380		6.79	192936		7.06	285615		7.02	354373
					6.8	228288		6.78	195064		7.05	277461		7.01	348043
					6.79	229546		6.77	194762		7.04	282052		7	350029
					6.78	229572		6.76	192151		7.03	285381		6.99	349787
					6.77	229303		6.75	191517		7.02	282631		6.98	348919
					6.76	235201		6.74	194422		7.01	288273		6.97	356559
					6.75	229776		6.73	190633		7	282222		6.96	351850
					6.74	227359		6.72	194763		6.99	278851		6.95	346948
					6.73	228594		6.71	193433		6.98	283052		6.94	349806
					6.72	229850		6.7	189630		6.97	284138		6.93	355757
					6.71	226851		6.69	194737		6.96	280521		6.92	350928
					6.7	227782		6.68	198817		6.95	282276		6.91	353142
					6.69	228944		6.67	192882		6.94	281641		6.9	352560
					6.68	228935		6.66	193828		6.93	279136		6.89	351041
					6.67	230483		6.65	194750		6.92	282748		6.88	348555
					6.66	228424		6.64	192100		6.91	281815		6.87	349506
					6.65	225818		6.63	194351		6.9	278704		6.86	347840
					6.64	225743		6.62	193080		6.89	280932		6.85	346742
					6.63	228787		6.61	192424		6.88	284389		6.84	347666
					6.62	229179		6.6	194666		6.87	281246		6.83	347992
					6.61	231226		6.59	196327		6.86	281380		6.82	347445
					6.6	228303		6.58	192372		6.85	280911		6.81	346373
					6.59	225021		6.57	192573		6.84	277501		6.8	342963
					6.58	230736		6.56	195215		6.83	278891		6.79	347375
					6.57	228619		6.55	191615		6.82	279647		6.78	349872
					6.56	225225		6.54	194696		6.81	278564		6.77	345317
					6.55	227728		6.53	195239		6.8	280057		6.76	345068
					6.54	227543		6.52	191962		6.79	277496		6.75	347093
					6.53	225740		6.51	194829		6.78	276588		6.74	344309
					6.52	228310		6.5	193976		6.77	277112		6.73	343626
					6.51	226987		6.49	192557		6.76	274720		6.72	341795
					6.5	226235		6.48	195577		6.75	274023		6.71	341958
					6.49	226678		6.47	194169		6.74	277984		6.7	343532
					6.48	228530		6.46	192629		6.73	278465		6.69	343584
					6.47	221744		6.45	193208		6.72	274531		6.68	341047
					6.46	226892		6.44	193718		6.71	276259		6.67	341306
					6.45	226974		6.43	192455		6.7	275653		6.66	342352
					6.44	226300		6.42	191654		6.69	276278		6.65	339799
					6.43	228134		6.41	193401		6.68	280178		6.64	343671
					6.42	227248		6.4	191652		6.67	277267		6.63	340266
					6.41	225172		6.39	194980		6.66	271765		6.62	336898
					6.4	227136		6.38	192691		6.65	275267		6.61	340828
					6.39	223725		6.37	193882		6.64	276862		6.6	339130
					6.38	223440		6.36	194419		6.63	274900		6.59	339425
					6.37	227100		6.35	196112		6.62	277903		6.58	340965
					6.36	223668		6.34	191574		6.61	275243		6.57	335644
					6.35	222368		6.33	191595		6.6	274559		6.56	336753
					6.34	226167		6.32	192675		6.59	276111		6.55	340001
					6.33	225270		6.31	191283		6.58	274533		6.54	338681
					6.32	222280		6.3	193312		6.57	272523		6.53	333422
					6.31	225535		6.29	193559		6.56	273142		6.52	336391
					6.3	223816		6.28	190997		6.55	273694		6.51	336322
					6.29	224074		6.27	190288		6.54	274900		6.5	335350
					6.28	224852		6.26	191266		6.53	273780		6.49	339531
					6.27	222953		6.25	193553		6.52	272706		6.48	334766
					6.26	220760		6.24	192106		6.51	273822		6.47	334085
					6.25	222652		6.23	193657		6.5	277378		6.46	339069
					6.24	224477		6.22	193718		6.49	272418		6.45	334468
					6.23	221978		6.21	191827		6.48	274421		6.44	332842
					6.22	223873		6.2	193028		6.47	273136		6.43	334284
					6.21	222631		6.19	189908		6.46	271228		6.42	334320
					6.2	222931		6.18	191099		6.45	270908		6.41	330894
					6.19	223845		6.17	192762		6.44	272110		6.4	335088
					6.18	224125		6.16	192375		6.43	273185		6.39	331587
					6.17	223140		6.15	192759		6.42	268084		6.38	329366
					6.16	224356		6.14	190288		6.41	270377		6.37	330521
					6.15	223163		6.13	190939		6.4	269938		6.36	331730
					6.14	218023		6.12	191090		6.39	267862		6.35	329365
					6.13	219090		6.11	192448		6.38	270836		6.34	332554
					6.12	222054		6.1	191727		6.37	268929		6.33	330566
					6.11	221461		6.09	190691		6.36	269705		6.32	333595
					6.1	220703		6.08	189202		6.35	268075		6.31	328649
					6.09	224086		6.07	189419		6.34	267944		6.3	328954
					6.08	218426		6.06	190188		6.33	265678		6.29	324485
					6.07	220478		6.05	192790		6.32	266253		6.28	328349
					6.06	222739		6.04	191263		6.31	270708		6.27	326311
					6.05	220048		6.03	191650		6.3	264763		6.26	324484
					6.04	219586		6.02	191936		6.29	266714		6.25	326354
					6.03	219548		6.01	189537		6.28	266225		6.24	327990
					6.02	219311		6	191289		6.27	266628		6.23	324139
					6.01	220048		5.99	191781		6.26	265957		6.22	324361
					6	220521		5.98	187597		6.25	267380		6.21	326651
					5.99	220247		5.97	188542		6.24	267089		6.2	324043
					5.98	217486		5.96	192054		6.23	262144		6.19	321233
					5.97	216121		5.95	189513		6.22	263043		6.18	323717
					5.96	216576		5.94	189065		6.21	262492		6.17	323121
					5.95	217543		5.93	189334		6.2	262995		6.16	325234
					5.94	219928		5.92	186639		6.19	261902		6.15	324131
					5.93	217743		5.91	190317		6.18	261758		6.14	320679
					5.92	219569		5.9	188896		6.17	260173		6.13	317310
					5.91	218774		5.89	187892		6.16	260572		6.12	321168
					5.9	216833		5.88	187994		6.15	262063		6.11	321099
					5.89	216585		5.87	187402		6.14	262769		6.1	320290
					5.88	218207		5.86	188912		6.13	260687		6.09	319356
					5.87	215977		5.85	187493		6.12	259112		6.08	318990
					5.86	214141		5.84	190861		6.11	259686		6.07	317743
					5.85	215980		5.83	188920		6.1	260370		6.06	321841
					5.84	214852		5.82	187591		6.09	257761		6.05	313575
					5.83	214058		5.81	189221		6.08	256565		6.04	315799
					5.82	212202		5.8	187453		6.07	259108		6.03	318226
					5.81	210976		5.79	189774		6.06	258379		6.02	319000
					5.8	213655		5.78	186701		6.05	256609		6.01	316106
					5.79	213777		5.77	187121		6.04	253435		6	313001
					5.78	213779		5.76	185774		6.03	252887		5.99	312904
					5.77	211177		5.75	187274		6.02	255131		5.98	313488
					5.76	214430		5.74	185935		6.01	256580		5.97	316895
					5.75	213072		5.73	185177		6	253824		5.96	313743
					5.74	212144		5.72	186518		5.99	250634		5.95	308381
					5.73	213116		5.71	183229		5.98	254479		5.94	313141
					5.72	210332		5.7	183731		5.97	252822		5.93	311410
					5.71	209782		5.69	184821		5.96	253806		5.92	309941
					5.7	212767		5.68	184072		5.95	254935		5.91	312415
					5.69	207313		5.67	183116		5.94	249590		5.9	305791
					5.68	211386		5.66	182965		5.93	251280		5.89	307021
					5.67	209423		5.65	182871		5.92	247483		5.88	309678
					5.66	205601		5.64	182651		5.91	247870		5.87	305633
					5.65	206504		5.63	184644		5.9	246949		5.86	305031
					5.64	208705		5.62	183136		5.89	251050		5.85	309825
					5.63	209129		5.61	182079		5.88	248737		5.84	306467
					5.62	204821		5.6	184300		5.87	246219		5.83	304204
					5.61	207475		5.59	180803		5.86	250080		5.82	306915
					5.6	203718		5.58	182763		5.85	245382		5.81	303383
					5.59	204476		5.57	183589		5.84	244818		5.8	299356
					5.58	204372		5.56	179899		5.83	248955		5.79	305655
					5.57	203356		5.55	181243		5.82	245439		5.78	299237
					5.56	204341		5.54	181420		5.81	246303		5.77	299448
					5.55	201499		5.53	182894		5.8	243623		5.76	301867
					5.54	201236		5.52	178587		5.79	243514		5.75	299449
					5.53	202728		5.51	182226		5.78	241477		5.74	300138
					5.52	204243		5.5	178650		5.77	244095		5.73	299860
					5.51	202739		5.49	176601		5.76	245101		5.72	297595
					5.5	201575		5.48	180034		5.75	240993		5.71	296833
					5.49	201440		5.47	178357		5.74	241328		5.7	297184
					5.48	199223		5.46	178640		5.73	239662		5.69	297991
					5.47	200195		5.45	177193		5.72	237850		5.68	297276
					5.46	197221		5.44	177157		5.71	239438		5.67	294802
					5.45	198665		5.43	178550		5.7	236748		5.66	293205
					5.44	200269		5.42	177661		5.69	236308		5.65	290713
					5.43	196559		5.41	175876		5.68	235642		5.64	290115
					5.42	199022		5.4	173800		5.67	237572		5.63	291693
					5.41	194376		5.39	174731		5.66	233881		5.62	284625
					5.4	196300		5.38	175774		5.65	235167		5.61	290182
					5.39	194294		5.37	171406		5.64	233113		5.6	289533
					5.38	191881		5.36	172681		5.63	228883		5.59	284587
					5.37	196793		5.35	173766		5.62	233982		5.58	288626
					5.36	192671		5.34	171403		5.61	229825		5.57	281043
					5.35	192450		5.33	173843		5.6	230049		5.56	281622
					5.34	191884		5.32	171282		5.59	229952		5.55	287068
					5.33	192067		5.31	172098		5.58	228111		5.54	281194
					5.32	191280		5.3	173522		5.57	225388		5.53	279639
					5.31	188711		5.29	171001		5.56	229493		5.52	281502
					5.3	191842		5.28	170438		5.55	227152		5.51	279850
					5.29	188293		5.27	171910		5.54	225628		5.5	278776
					5.28	188653		5.26	169904		5.53	226473		5.49	280437
					5.27	187686		5.25	170790		5.52	223738		5.48	275741
					5.26	186049		5.24	171109		5.51	221705		5.47	275094
					5.25	186426		5.23	167365		5.5	223479		5.46	276072
					5.24	183603		5.22	168533		5.49	221063		5.45	274504
					5.23	184786		5.21	168711		5.48	220217		5.44	274347
					5.22	185855		5.2	168021		5.47	221295		5.43	274228
					5.21	181305		5.19	165956		5.46	218837		5.42	272139
					5.2	182748		5.18	163732		5.45	216674		5.41	270936
					5.19	183248		5.17	165652		5.44	217125		5.4	269552
					5.18	179777		5.16	165426		5.43	218949		5.39	270323
					5.17	179223		5.15	165751		5.42	214497		5.38	268454
					5.16	180750		5.14	164962		5.41	216034		5.37	266258
					5.15	179834		5.13	162584		5.4	213900		5.36	263044
					5.14	176423		5.12	164251		5.39	211362		5.35	261094
					5.13	178392		5.11	160869		5.38	214945		5.34	267953
					5.12	174719		5.1	160710		5.37	209586		5.33	258564
					5.11	175228		5.09	162209		5.36	211418		5.32	263137
					5.1	175041		5.08	160062		5.35	212078		5.31	264669
					5.09	174812		5.07	159641		5.34	207796		5.3	258399
					5.08	174725		5.06	160147		5.33	206884		5.29	258342
					5.07	174079		5.05	161681		5.32	206774		5.28	259392
					5.06	172674		5.04	157766		5.31	205735		5.27	255858
					5.05	171774		5.03	157788		5.3	203356		5.26	254584
					5.04	173358		5.02	156726		5.29	204720		5.25	256014
					5.03	168429		5.01	155504		5.28	202805		5.24	251856
					5.02	166603		5	160287		5.27	200879		5.23	251061
					5.01	170985		4.99	158398		5.26	203669		5.22	252311
					5	169009		4.98	157665		5.25	197611		5.21	247424
					4.99	168563		4.97	156413		5.24	199655		5.2	246113
					4.98	166126		4.96	153031		5.23	202219		5.19	248420
					4.97	164926		4.95	154515		5.22	199743		5.18	247345
					4.96	164004		4.94	156401		5.21	198985		5.17	244826
					4.95	165120		4.93	153426		5.2	196255		5.16	244305
					4.94	161969		4.92	153660		5.19	195952		5.15	240958
					4.93	161775		4.91	152728		5.18	194107		5.14	240498
					4.92	162746		4.9	152251		5.17	194990		5.13	243488
					4.91	159398		4.89	151954		5.16	192639		5.12	238787
					4.9	160614		4.88	151310		5.15	190463		5.11	233895
					4.89	161423		4.87	151178		5.14	190844		5.1	238696
					4.88	158720		4.86	150094		5.13	187390		5.09	237689
					4.87	157331		4.85	150957		5.12	185180		5.08	237516
					4.86	156929		4.84	146877		5.11	188030		5.07	232695
					4.85	156364		4.83	148276		5.1	184448		5.06	231333
					4.84	156118		4.82	148555		5.09	184943		5.05	227471
					4.83	153454		4.81	145786		5.08	183855		5.04	231340
					4.82	155408		4.8	144668		5.07	182264		5.03	226809
					4.81	153667		4.79	144670		5.06	182633		5.02	228158
					4.8	150856		4.78	143382		5.05	180044		5.01	228900
					4.79	153083		4.77	142265		5.04	179554		5	226903
					4.78	151215		4.76	146030		5.03	176255		4.99	224187
					4.77	148339		4.75	141135		5.02	177178		4.98	225886
					4.76	147769		4.74	141833		5.01	175516		4.97	221826
					4.75	146824		4.73	141573		5	175330		4.96	220049
					4.74	148454		4.72	139804		4.99	175941		4.95	221608
					4.73	146428		4.71	138832		4.98	173692		4.94	219388
					4.72	143509		4.7	139810		4.97	170453		4.93	215831
					4.71	142708		4.69	136009		4.96	172168		4.92	215423
					4.7	142824		4.68	135873		4.95	169516		4.91	213717
					4.69	141286		4.67	137213		4.94	167028		4.9	213381
					4.68	142893		4.66	136909		4.93	168663		4.89	215302
					4.67	140613		4.65	135951		4.92	167497		4.88	210732
					4.66	139627		4.64	136519		4.91	163285		4.87	209483
					4.65	139660		4.63	133008		4.9	167685		4.86	209810
					4.64	136116		4.62	133653		4.89	163181		4.85	207799
					4.63	136598		4.61	135280		4.88	164032		4.84	205794
					4.62	135806		4.6	132422		4.87	163445		4.83	204475
					4.61	132985		4.59	131393		4.86	159938		4.82	202330
					4.6	132147		4.58	130220		4.85	160757		4.81	202644
					4.59	132302		4.57	128296		4.84	157673		4.8	200965
					4.58	131522		4.56	126782		4.83	155414		4.79	198248
					4.57	130804		4.55	128086		4.82	157817		4.78	198109
					4.56	131420		4.54	127868		4.81	156197		4.77	201036
					4.55	129835		4.53	126929		4.8	154625		4.76	195546
					4.54	128085		4.52	127274		4.79	154092		4.75	192862
[truncated: 826 more rows]

## Sheet: Figure 2
Figure 2a
Time	Co/BVO/Ag/Pd	error bar	BVO	error bar	Co/BVO/Pd/Ag	error bar	Co/BVO/Pd	error bar	BVO/Pd	error bar	BVO/Ag/Pd	error bar
0	0	0	0	0	0	0	0	0	0	0	0	0
5	300	9.3	1	0.1	95	4.7	99	5	21	5.1	40	4.3
10	405	15	3	0.1	125	11.3	165	8	37	7.9	65	8.1
15	487	29.6	3	0.1	152	14.9	210	15	50	7.3	85	8
20	540	24.7	3	0.2	175	17.5	245	19.3	63	4.9	103	8.1
Figure 2b
Species	Selectivity	error bar
BVO	0.01	0.001
BVO/Ag	0.13	0.05
BVO/Ag/Pd	0.81	0.06
BVO/Pd	0.85	0.03
Figure 2c
Junction metal work function	H2O2 concentration	error bar
5.55	220	19.5
4.98	326	18.7
5.1	369	13
4.26	525	18.6
Figure 2d
Time/hour	Co/BVO/Ag/Pd	error bar	C3N4/Pd	error bar
0	100	0	100	0
4	99	2	61	9.5
8	96	2.5	43	7.1
12	95	2.4	31	3.9
18	95	1.9	25	2.4
24	94	3	20	2.1
Figure 2e
	1st	2nd	3rd	4th	5th
0	0	0	0	0	0
5	300	234	230	233	229
10	405	310	307	309	305
15	485	400	389	413	421
20	540	498	470	490	485
Figure 2f
Time	H2O2 concentration	error bar	STC%
0	0	0	0
15	3	0.5	0.48
30	5.5	0.6	0.59
45	7.7	0.4	0.39
60	9.7	0.4	0.4
Figure 2g
Wavelength	K.M.		Wavelength	AQY	error bar
200	6.661		374	13.1	1
201	6.666		387	13.6	1					Source data are provided as a Source Data file.
202	6.702		426	12.8	0.6
203	6.734		462	13.3	1.2
204	6.76		491	7.3	0.8
205	6.796		515	0.5	0.1
206	6.872		595	0	0
207	6.922		630	0	0
208	6.976
209	7.074
210	7.16
211	7.208
212	7.242
213	7.293
214	7.326
215	7.374
216	7.432
217	7.505
218	7.576
219	7.62
220	7.685
221	7.712
222	7.761
223	7.818
224	7.865
225	7.904
226	7.98
227	8.03
228	8.08
229	8.15
230	8.205
231	8.251
232	8.289
233	8.318
234	8.356
235	8.378
236	8.425
237	8.493
238	8.547
239	8.591
240	8.634
241	8.681
242	8.723
243	8.764
244	8.806
245	8.847
246	8.896
247	8.929
248	8.965
249	8.992
250	9.034
251	9.049
252	9.08
253	9.135
254	9.167
255	9.187
256	9.219
257	9.246
258	9.236
259	9.27
260	9.295
261	9.317
262	9.346
263	9.376
264	9.399
265	9.459
266	9.499
267	9.524
268	9.567
269	9.577
270	9.582
271	9.59
272	9.601
273	9.585
274	9.605
275	9.606
276	9.63
277	9.654
278	9.704
279	9.736
280	9.761
281	9.756
282	9.768
283	9.766
284	9.773
285	9.763
286	9.772
287	9.773
288	9.778
289	9.754
290	9.765
291	9.759
292	9.75
293	9.743
294	9.748
295	9.751
296	9.775
297	9.77
298	9.755
299	9.766
300	9.743
301	9.722
302	9.725
303	9.713
304	9.69
305	9.71
306	9.675
307	9.624
308	9.642
309	9.634
310	9.611
311	9.616
312	9.639
313	9.616
314	9.591
315	9.594
316	9.59
317	9.578
318	9.535
319	9.511
320	9.456
321	9.416
322	9.386
323	9.397
324	9.389
325	9.383
326	9.395
327	9.359
328	9.35
329	9.361
330	9.338
331	9.334
332	9.326
333	9.282
334	9.256
335	9.24
336	9.185
337	9.199
338	9.212
339	9.198
340	9.192
341	9.211
342	9.201
343	9.206
344	9.212
345	9.228
346	9.225
347	9.249
348	9.273
349	9.284
350	9.323
351	9.364
352	9.372
353	9.37
354	9.393
355	9.407
356	9.422
357	9.44
358	9.471
359	9.501
360	9.526
361	9.555
362	9.598
363	9.623
364	9.643
365	9.656
366	9.678
367	9.709
368	9.741
369	9.775
370	9.805
371	9.83
372	9.844
373	9.877
374	9.886
375	9.922
376	9.945
377	9.949
378	9.953
379	9.98
380	9.978
381	9.982
382	9.997
383	10.001
384	9.996
385	10.002
386	10.01
387	9.996
388	9.999
389	9.996
390	9.984
391	9.966
392	9.962
393	9.95
394	9.929
395	9.902
396	9.879
397	9.848
398	9.808
399	9.781
400	9.742
401	9.696
402	9.66
403	9.623
404	9.567
405	9.525
406	9.491
407	9.45
408	9.401
409	9.371
410	9.333
411	9.29
412	9.247
413	9.215
414	9.175
415	9.141
416	9.099
417	9.059
418	9.016
419	8.978
420	8.947
421	8.921
422	8.896
423	8.865
424	8.832
425	8.806
426	8.788
427	8.763
428	8.753
429	8.752
430	8.728
431	8.711
432	8.707
433	8.697
434	8.675
435	8.682
436	8.672
437	8.669
438	8.67
439	8.682
440	8.685
441	8.698
442	8.71
443	8.729
444	8.752
445	8.776
446	8.805
447	8.826
448	8.855
449	8.879
450	8.91
451	8.94
452	8.98
453	9.01
454	9.039
455	9.063
456	9.105
457	9.135
458	9.166
459	9.214
460	9.256
461	9.266
462	9.291
463	9.308
464	9.306
465	9.297
466	9.291
467	9.267
468	9.227
469	9.184
470	9.133
471	9.062
472	8.977
473	8.876
474	8.76
475	8.621
476	8.465
477	8.292
478	8.11
479	7.888
480	7.659
481	7.407
482	7.141
483	6.851
484	6.553
485	6.241
486	5.923
487	5.607
488	5.291
489	4.988
490	4.684
491	4.39
492	4.1
493	3.824
494	3.558
495	3.308
496	3.073
497	2.855
498	2.65
499	2.46
500	2.285
501	2.12
502	1.972
503	1.83
504	1.701
505	1.58
506	1.471
507	1.368
508	1.278
509	1.194
510	1.116
511	1.046
512	0.982
513	0.922
514	0.868
515	0.819
516	0.774
517	0.734
518	0.696
519	0.663
520	0.632
521	0.603
522	0.577
523	0.554
524	0.531
525	0.511
526	0.492
527	0.475
528	0.459
529	0.444
530	0.43
531	0.417
532	0.405
533	0.394
534	0.384
535	0.374
536	0.366
537	0.357
538	0.349
539	0.341
540	0.334
541	0.328
542	0.321
543	0.315
544	0.309
545	0.303
546	0.297
547	0.292
548	0.286
549	0.281
550	0.276
551	0.271
552	0.267
553	0.263
554	0.258
555	0.254
556	0.25
557	0.246
558	0.242
559	0.239
560	0.235
561	0.231
562	0.228
563	0.225
564	0.222
565	0.218
566	0.215
567	0.212
568	0.21
569	0.206
570	0.203
571	0.2
572	0.198
573	0.195
574	0.192
575	0.19
576	0.187
577	0.185
578	0.183
579	0.18
580	0.178
581	0.175
582	0.173
583	0.171
584	0.169
585	0.167
586	0.165
587	0.162
588	0.161
589	0.159
590	0.157
591	0.154
592	0.152
593	0.151
594	0.149
595	0.147
596	0.145
597	0.144
598	0.142
599	0.141
600	0.14
601	0.138
602	0.137
603	0.135
604	0.134
605	0.132
606	0.131
607	0.129
608	0.128
609	0.127
610	0.126
611	0.124
612	0.123
613	0.122
614	0.121
615	0.12
616	0.119
617	0.118
618	0.117
619	0.116
620	0.115
621	0.114
622	0.113
623	0.112
624	0.111
625	0.11
626	0.11
627	0.109
628	0.108
629	0.107
630	0.107
631	0.106
632	0.105
633	0.104
634	0.103
635	0.103
636	0.102
637	0.101
638	0.101
639	0.1
640	0.1
641	0.099
642	0.099
643	0.098
644	0.098
645	0.097
646	0.096
647	0.096
648	0.095
649	0.095
650	0.094
651	0.094
652	0.094
653	0.093
654	0.093
655	0.093
656	0.092
657	0.091
658	0.091
659	0.091
660	0.091
661	0.09
662	0.09
663	0.09
664	0.089
665	0.089
666	0.089
667	0.089
668	0.088
669	0.088
670	0.087
671	0.087
672	0.087
673	0.087
674	0.087
675	0.086
676	0.086
677	0.086
678	0.086
679	0.085
680	0.085
681	0.085
682	0.084
683	0.084
684	0.084
685	0.084
686	0.084
687	0.084
688	0.083
689	0.083
690	0.083
691	0.083
692	0.082
693	0.082
694	0.082
695	0.082
696	0.082
697	0.082
698	0.081
699	0.081
700	0.081
701	0.081
702	0.081
703	0.081
704	0.08
705	0.08
706	0.08
707	0.08
708	0.08
709	0.08
710	0.08
711	0.079
712	0.079
713	0.079
714	0.079
715	0.079
716	0.079
717	0.079
718	0.078
719	0.078
720	0.078
721	0.078
722	0.078
723	0.078
724	0.078
725	0.078
726	0.077
727	0.077
728	0.077
729	0.077
730	0.077
731	0.077
732	0.077
733	0.076
734	0.076
735	0.076
736	0.076
737	0.076
738	0.076
739	0.076
740	0.075
741	0.075
742	0.075
743	0.075
744	0.075
745	0.075
746	0.075
747	0.075
748	0.075
749	0.075
750	0.075
751	0.075
752	0.075
753	0.074
754	0.074
755	0.074
756	0.074
757	0.074
758	0.073
759	0.073
760	0.073
761	0.073
762	0.073
763	0.074
764	0.074
765	0.074
766	0.073
767	0.073
768	0.073
769	0.073
770	0.073
771	0.073
772	0.073
773	0.073
774	0.072
775	0.072
776	0.072
777	0.072
778	0.072
779	0.072
780	0.072
781	0.072
782	0.072
783	0.072
784	0.071
785	0.071
786	0.072
787	0.072
788	0.072
789	0.072
790	0.071
791	0.071
792	0.071
793	0.07
794	0.07
795	0.07
796	0.07
797	0.07
798	0.07
799	0.07
800	0.07
			--	--
			--	--
			--	--
			--	--
			--	--
			--	--
			--	--
			--	--
			--	--
			--	--
			--	--
			--	--
			--	--
			--	--
			--	--
			--	--
			--	--
			--	--
			--	--

## Sheet: Figure 3
Figure 3a				Figure 3b						Figure 3c				Figure 3d
Time ms	Co/Pd	Co/Ag/Pd		Time ms	Co/Pd	Co/Ag/Pd	BVO	Pd		Time	Co/Pd Vacuum	HCOOH		Time ms	Co/Ag/Pd	HCOOH
3.16833e-15	0.01701	0.02978		3.16833e-15	-0.00571	0.00248	-0.0013	-0.00193		0.0012	0.00709	1.10896e-05		3.16833e-15	-3.83027e-05	0.000112934
0.0002	0.07343	0.08152		0.0002	-0.00302	0.00365	1.01825e-05	0.00601		0.0014	0.01181	1.10896e-05		0.0002	0.00011922	3.49911e-05
0.0004	0.20824	0.21111		0.0004	0.0026	0.0047	0.00173	0.01496		0.0016	0.01584	0.00572		0.0004	0.00029681	1.64798e-06
0.0006	0.44177	0.43836		0.0006	0.01169	0.01164	0.0112	0.03032		0.0018	0.01821	0.01556		0.0006	0.000601554	-0.000283134
0.0008	0.72458	0.71568		0.0008	0.03298	0.04435	0.05389	0.07346		0.002	0.01906	0.01676		0.0008	0.00146	-0.000855295
0.001	0.94229	0.93331		0.001	0.09303	0.13777	0.1684	0.181		0.0022	0.01914	0.01626		0.001	0.00359	-0.000779825
0.0012	1	1.00001		0.0012	0.22554	0.31565	0.37042	0.37214		0.0024	0.01901	0.01593		0.0012	0.00738	3.90603e-05
0.0014	0.90131	0.9189		0.0014	0.43437	0.55209	0.61696	0.61059		0.0026	0.01887	0.01568		0.0014	0.01211	3.90603e-05
0.0016	0.73267	0.77239		0.0016	0.67011	0.77518	0.8277	0.82001		0.0028	0.01874	0.0154		0.0016	0.01627	0.000595142
0.0018	0.58221	0.64338		0.0018	0.86041	0.92315	0.95107	0.94703		0.003	0.01861	0.01508		0.0018	0.01879	0.01264
0.002	0.48657	0.56382		0.002	0.9662	0.9878	0.99565	0.99534		0.0032	0.01847	0.01483		0.002	0.01975	0.01514
0.0022	0.43836	0.52336		0.0022	1.00001	0.99998	1.00001	0.99998		0.0034	0.01833	0.01469		0.0022	0.01984	0.01597
0.0024	0.41678	0.50123		0.0024	0.99683	0.99129	0.99327	0.98925		0.0036	0.0182	0.01458		0.0024	0.01963	0.01571
0.0026	0.40614	0.48497		0.0026	0.98226	0.97758	0.98588	0.97418		0.0038	0.01807	0.01444		0.0026	0.01933	0.01537
0.0028	0.39902	0.47152		0.0028	0.96611	0.96418	0.97899	0.9571		0.004	0.01795	0.01427		0.0028	0.01899	0.01516
0.003	0.39357	0.46132		0.003	0.95097	0.95259	0.97202	0.93956		0.0042	0.01782	0.01411		0.003	0.01864	0.01504
0.0032	0.39034	0.45381		0.0032	0.9385	0.94275	0.96475	0.92406		0.0044	0.01769	0.01402		0.0032	0.01833	0.01484
0.0034	0.38929	0.44695		0.0034	0.92977	0.93396	0.95744	0.9126		0.0046	0.01756	0.01395		0.0034	0.01811	0.01469
0.0036	0.3882	0.43874		0.0036	0.92395	0.92561	0.9505	0.90528		0.0048	0.01743	0.0139		0.0036	0.01796	0.01465
0.0038	0.38394	0.42884		0.0038	0.9187	0.91751	0.94402	0.90047		0.005	0.01729	0.0138		0.0038	0.01787	0.01454
0.004	0.37525	0.41883		0.004	0.91221	0.90978	0.93765	0.89612		0.0052	0.01717	0.01368		0.004	0.01778	0.01434
0.0042	0.3638	0.41096		0.0042	0.90443	0.90259	0.93102	0.89137		0.0054	0.01708	0.01355		0.0042	0.01768	0.01414
0.0044	0.3527	0.40603		0.0044	0.89668	0.89591	0.92416	0.88714		0.0056	0.01702	0.0135		0.0044	0.0176	0.01396
0.0046	0.34469	0.40278		0.0046	0.89011	0.88948	0.91726	0.88462		0.0058	0.017	0.01352		0.0046	0.01755	0.01388
0.0048	0.34096	0.39956		0.0048	0.88476	0.88324	0.91035	0.88334		0.006	0.01697	0.01352		0.0048	0.01753	0.01383
0.005	0.34098	0.39643		0.005	0.87986	0.87765	0.90341	0.88117		0.0062	0.01693	0.01348		0.005	0.01748	0.01372
0.0052	0.34315	0.39528		0.0052	0.87454	0.87362	0.89696	0.87648		0.0064	0.01687	0.01329		0.0052	0.01739	0.01351
0.0054	0.34617	0.39777		0.0054	0.86838	0.87177	0.89207	0.86981		0.0066	0.0168	0.0131		0.0054	0.01726	0.01333
0.0056	0.34963	0.40312		0.0056	0.86143	0.87156	0.88933	0.86314		0.0068	0.01672	0.01305		0.0056	0.01712	0.01335
0.0058	0.3536	0.40805		0.0058	0.85411	0.87119	0.88802	0.85791		0.007	0.01664	0.01306		0.0058	0.01702	0.01339
0.006	0.35818	0.40892		0.006	0.847	0.86866	0.88667	0.85416		0.0072	0.01657	0.01304		0.006	0.01695	0.01328
0.0062	0.36296	0.40456		0.0062	0.84048	0.86334	0.88442	0.85123		0.0074	0.01654	0.01299		0.0062	0.01689	0.01315
0.0064	0.36624	0.39705		0.0064	0.83451	0.85627	0.88138	0.84838		0.0076	0.01654	0.01294		0.0064	0.01683	0.01303
0.0066	0.36541	0.39001		0.0066	0.82863	0.84936	0.87778	0.84475		0.0078	0.01654	0.01286		0.0066	0.01676	0.01296
0.0068	0.35912	0.38597		0.0068	0.82243	0.84437	0.87355	0.83981		0.008	0.01651	0.01276		0.0068	0.01666	0.01292
0.007	0.34882	0.38507		0.007	0.81591	0.84227	0.86906	0.83439		0.0082	0.01644	0.0127		0.007	0.01655	0.01288
0.0072	0.3374	0.38558		0.0072	0.80943	0.84283	0.86553	0.83071		0.0084	0.01637	0.0127		0.0072	0.01648	0.01278
0.0074	0.32717	0.38576		0.0074	0.80355	0.84493	0.86406	0.83042		0.0086	0.01632	0.01271		0.0074	0.01648	0.01265
0.0076	0.31953	0.38524		0.0076	0.79882	0.84732	0.86426	0.83286		0.0088	0.01629	0.01268		0.0076	0.01652	0.0125
0.0078	0.31548	0.38448		0.0078	0.79561	0.84937	0.86424	0.83533		0.009	0.01625	0.01254		0.0078	0.01657	0.01241			Source data are provided as a Source Data file.
0.008	0.31503	0.38346		0.008	0.79366	0.85104	0.86235	0.83522		0.0092	0.01619	0.01239		0.008	0.01657	0.01232
0.0082	0.31647	0.38164		0.0082	0.79208	0.8522	0.85872	0.83197		0.0094	0.01612	0.01229		0.0082	0.01651	0.01227
0.0084	0.31721	0.37956		0.0084	0.79006	0.85218	0.855	0.82743		0.0096	0.01605	0.01224		0.0084	0.01642	0.01226
0.0086	0.31576	0.37908		0.0086	0.78745	0.85003	0.85251	0.8242		0.0098	0.016	0.01231		0.0086	0.01635	0.01216
0.0088	0.31277	0.38181		0.0088	0.78465	0.84556	0.85098	0.82351		0.01	0.01596	0.01233		0.0088	0.01634	0.01203
0.009	0.31022	0.38727		0.009	0.78192	0.84007	0.84905	0.82467		0.0102	0.0159	0.01229		0.009	0.01636	0.01205
0.0092	0.30955	0.39271		0.0092	0.77902	0.83585	0.84592	0.82651		0.0104	0.01584	0.01236		0.0092	0.0164	0.01212
0.0094	0.31028	0.39445		0.0094	0.77567	0.83458	0.8421	0.82839		0.0106	0.01578	0.01237		0.0094	0.01644	0.01215
0.0096	0.31049	0.39002		0.0096	0.77225	0.83599	0.83865	0.8297		0.0108	0.01573	0.01223		0.0096	0.01646	0.01219
0.0098	0.30886	0.37968		0.0098	0.76964	0.8381	0.83595	0.82901		0.011	0.01568	0.01214		0.0098	0.01645	0.01214
0.01	0.30636	0.36622		0.01	0.76843	0.83878	0.83355	0.82472		0.0112	0.01565	0.01218		0.01	0.01636	0.01202
0.0102	0.30533	0.3533		0.0102	0.76847	0.83717	0.83079	0.81668		0.0114	0.01564	0.0122		0.0102	0.0162	0.01204
0.0104	0.30694	0.3437		0.0104	0.76896	0.83401	0.82762	0.80681		0.0116	0.01564	0.01209		0.0104	0.01601	0.01207
0.0106	0.30998	0.33855		0.0106	0.76893	0.83069	0.82442	0.79797		0.0118	0.01564	0.01198		0.0106	0.01583	0.01205
0.0108	0.312	0.33742		0.0108	0.76774	0.82808	0.82152	0.79219		0.012	0.01563	0.01197		0.0108	0.01572	0.01202
0.011	0.31132	0.33915		0.011	0.76529	0.82594	0.81913	0.78956		0.0122	0.01561	0.01209		0.011	0.01566	0.01195
0.0112	0.30789	0.34277		0.0112	0.76211	0.8234	0.81756	0.78867		0.0124	0.01556	0.01217		0.0112	0.01565	0.01179
0.0114	0.30291	0.34774		0.0114	0.75902	0.81976	0.817	0.78801		0.0126	0.01549	0.01217		0.0114	0.01563	0.01166
0.0116	0.29813	0.35276		0.0116	0.75643	0.81502	0.81706	0.78682		0.0128	0.0154	0.01212		0.0116	0.01561	0.01165
0.0118	0.29529	0.3555		0.0118	0.75377	0.8098	0.81702	0.78518		0.013	0.01533	0.01214		0.0118	0.01558	0.01165
0.012	0.29546	0.35465		0.012	0.74989	0.80502	0.81646	0.78358		0.0132	0.01531	0.01203		0.012	0.01555	0.01157
0.0122	0.29814	0.35189		0.0122	0.74424	0.80162	0.81522	0.78261		0.0134	0.01535	0.01179		0.0122	0.01553	0.0115
0.0124	0.30091	0.35052		0.0124	0.73768	0.80049	0.81289	0.78245		0.0136	0.01541	0.01164		0.0124	0.01552	0.01159
0.0126	0.30079	0.35213		0.0126	0.73194	0.80204	0.80905	0.78261		0.0138	0.01545	0.01163		0.0126	0.01553	0.01171
0.0128	0.29676	0.35569		0.0128	0.72835	0.80561	0.80432	0.78231		0.014	0.01543	0.01169		0.0128	0.01552	0.01176
0.013	0.29083	0.3595		0.013	0.72697	0.80928	0.80066	0.78103		0.0142	0.01535	0.01174		0.013	0.0155	0.01172
0.0132	0.2867	0.36276		0.0132	0.72682	0.81077	0.79988	0.77873		0.0144	0.01524	0.01177		0.0132	0.01545	0.01162
0.0134	0.28716	0.36495		0.0134	0.72678	0.80895	0.80203	0.77565		0.0146	0.01515	0.01176		0.0134	0.01539	0.01147
0.0136	0.29215	0.36487		0.0136	0.72622	0.80455	0.80521	0.7722		0.0148	0.0151	0.01167		0.0136	0.01532	0.01138
0.0138	0.29898	0.36146		0.0138	0.72475	0.79933	0.80696	0.76916		0.015	0.01511	0.01157		0.0138	0.01526	0.01136
0.014	0.30448	0.35534		0.014	0.72227	0.79464	0.80579	0.76773		0.0152	0.01518	0.01156		0.014	0.01523	0.01138
0.0142	0.30725	0.34898		0.0142	0.71938	0.79093	0.80172	0.76896		0.0154	0.01528	0.01165		0.0142	0.01526	0.01134
0.0144	0.30771	0.34505		0.0144	0.71728	0.7883	0.79619	0.77271		0.0156	0.01536	0.01168		0.0144	0.01533	0.01131
0.0146	0.30657	0.3446		0.0146	0.71667	0.78698	0.79126	0.77748		0.0158	0.0154	0.0116		0.0146	0.01543	0.01119
0.0148	0.30389	0.34662		0.0148	0.71702	0.78716	0.78871	0.7815		0.016	0.01537	0.01152		0.0148	0.0155	0.01102
0.015	0.29956	0.34903		0.015	0.71736	0.78867	0.78938	0.78403		0.0162	0.01529	0.0115		0.015	0.01556	0.01104
0.0152	0.29379	0.34995		0.0152	0.71713	0.79094	0.79294	0.78538		0.0164	0.01517	0.01154		0.0152	0.01558	0.01116
0.0154	0.28687	0.34849		0.0154	0.71583	0.79333	0.798	0.7858		0.0166	0.01503	0.01156		0.0154	0.01559	0.01123
0.0156	0.27931	0.34502		0.0156	0.71264	0.79529	0.80246	0.78477		0.0168	0.01491	0.0115		0.0156	0.01557	0.01118
0.0158	0.27229	0.34115		0.0158	0.70739	0.7964	0.80443	0.78149		0.017	0.01482	0.0114		0.0158	0.0155	0.01112
0.016	0.26753	0.33876		0.016	0.70154	0.7964	0.80307	0.77586		0.0172	0.01479	0.01143		0.016	0.01539	0.01113
0.0162	0.26646	0.3387		0.0162	0.69746	0.79513	0.7987	0.76895		0.0174	0.01479	0.01149		0.0162	0.01526	0.01115
0.0164	0.26952	0.34052		0.0164	0.69647	0.79256	0.79233	0.76269		0.0176	0.01479	0.01151		0.0164	0.01513	0.01116
0.0166	0.27582	0.34326		0.0166	0.69795	0.78902	0.78523	0.7587		0.0178	0.01479	0.01155		0.0166	0.01505	0.01109
0.0168	0.2834	0.34647		0.0168	0.70017	0.78519	0.77881	0.75733		0.018	0.01478	0.01157		0.0168	0.01503	0.01103
0.017	0.29035	0.35035		0.017	0.70197	0.78182	0.77443	0.75797		0.0182	0.01477	0.01152		0.017	0.01504	0.011
0.0172	0.2958	0.35494		0.0172	0.70357	0.77948	0.77259	0.75984		0.0184	0.01475	0.01142		0.0172	0.01508	0.01098
0.0174	0.29979	0.35924		0.0174	0.70561	0.77834	0.77253	0.76201		0.0186	0.01473	0.01139		0.0174	0.01512	0.01096
0.0176	0.30216	0.36149		0.0176	0.70776	0.77805	0.77281	0.76304		0.0188	0.01474	0.01142		0.0176	0.01514	0.01097
0.0178	0.30223	0.36061		0.0178	0.70833	0.77786	0.77269	0.76181		0.019	0.0148	0.01139		0.0178	0.01511	0.01091
0.018	0.29972	0.3572		0.018	0.70556	0.77695	0.77226	0.75853		0.0192	0.01488	0.01126		0.018	0.01505	0.01083
0.0182	0.29533	0.35299		0.0182	0.6993	0.77509	0.77161	0.75446		0.0194	0.01495	0.01117		0.0182	0.01497	0.01068
0.0184	0.29005	0.34939		0.0184	0.69127	0.77303	0.7706	0.75066		0.0196	0.01495	0.01117		0.0184	0.01489	0.01057
0.0186	0.28417	0.34646		0.0186	0.68398	0.77205	0.76967	0.74757		0.0198	0.01489	0.01116		0.0186	0.01483	0.01053
0.0188	0.27779	0.34351		0.0188	0.67911	0.7725	0.7701	0.74528		0.02	0.01483	0.0112		0.0188	0.01479	0.01052
0.019	0.27235	0.34053		0.019	0.67676	0.77299	0.77291	0.74372		0.0202	0.01481	0.01123		0.019	0.01476	0.01051
0.0192	0.27059	0.33856		0.0192	0.67575	0.77182	0.77732	0.74265		0.0204	0.01484	0.01117		0.0192	0.01473	0.01047
0.0194	0.27426	0.33871		0.0194	0.67475	0.76922	0.78075	0.7418		0.0206	0.01487	0.01109		0.0194	0.01472	0.01047
0.0196	0.28189	0.34095		0.0196	0.6732	0.76731	0.78089	0.74114		0.0208	0.01487	0.01106		0.0196	0.0147	0.01051
0.0198	0.28951	0.34388		0.0198	0.67117	0.76772	0.778	0.7406		0.021	0.01483	0.01108		0.0198	0.01469	0.01057
0.02	0.29338	0.34557		0.02	0.6686	0.76969	0.77479	0.7398		0.0212	0.01479	0.01113		0.02	0.01468	0.01058
0.0202	0.29229	0.34503		0.0202	0.66549	0.77119	0.77384	0.73837		0.0214	0.01475	0.01114		0.0202	0.01465	0.01046
0.0204	0.28803	0.34338		0.0204	0.66273	0.77104	0.77521	0.7368		0.0216	0.01473	0.01115		0.0204	0.01462	0.01046
0.0206	0.2839	0.3429		0.0206	0.66178	0.76939	0.77675	0.73631		0.0218	0.01472	0.01119		0.0206	0.01461	0.01049
0.0208	0.28195	0.34424		0.0208	0.66318	0.76681	0.77655	0.73765		0.022	0.01471	0.01125		0.0208	0.01463	0.01039
0.021	0.28161	0.34531		0.021	0.66592	0.76378	0.77463	0.74029		0.0222	0.01471	0.01123		0.021	0.01469	0.01034
0.0212	0.28114	0.34408		0.0212	0.66864	0.76084	0.77235	0.74261		0.0224	0.0147	0.01112		0.0212	0.01473	0.01043
0.0214	0.27976	0.3415		0.0214	0.67067	0.75833	0.77067	0.74307		0.0226	0.01465	0.011		0.0214	0.01474	0.01054
0.0216	0.27755	0.34052		0.0216	0.67201	0.75587	0.76954	0.74149		0.0228	0.01454	0.01104		0.0216	0.01471	0.01062
0.0218	0.27447	0.34241		0.0218	0.67267	0.7528	0.7687	0.73922		0.023	0.0144	0.01112		0.0218	0.01467	0.01061
0.022	0.2709	0.34543		0.022	0.67255	0.74931	0.76835	0.7381		0.0232	0.01429	0.01109		0.022	0.01464	0.01052
0.0222	0.26847	0.34691		0.0222	0.67163	0.74657	0.76844	0.73908		0.0234	0.01422	0.01095		0.0222	0.01466	0.01041
0.0224	0.26881	0.34601		0.0224	0.67005	0.74568	0.7679	0.74173		0.0236	0.01422	0.01079		0.0224	0.01472	0.0103
0.0226	0.27158	0.3442		0.0226	0.668	0.74683	0.76504	0.74475		0.0238	0.01429	0.01066		0.0226	0.01478	0.01025
0.0228	0.27449	0.3437		0.0228	0.6656	0.74938	0.75938	0.74687		0.024	0.01439	0.0106		0.0228	0.01482	0.01026
0.023	0.27556	0.34582		0.023	0.6628	0.75232	0.75238	0.74702		0.0242	0.01446	0.0107		0.023	0.01482	0.01021
0.0232	0.27481	0.34992		0.0232	0.65946	0.75464	0.74635	0.7443		0.0244	0.01447	0.01088		0.0232	0.01477	0.01015
0.0234	0.27376	0.35324		0.0234	0.65562	0.75558	0.74296	0.73861		0.0246	0.01441	0.01096		0.0234	0.01465	0.01019
0.0236	0.27347	0.35258		0.0236	0.65182	0.75499	0.74297	0.73146		0.0248	0.01433	0.01094		0.0236	0.01451	0.01016
0.0238	0.27357	0.34676		0.0238	0.64897	0.75342	0.74636	0.72513		0.025	0.01427	0.01089		0.0238	0.01439	0.01011
0.024	0.27323	0.33781		0.024	0.6476	0.75166	0.75151	0.72076		0.0252	0.01422	0.0108		0.024	0.0143	0.01008
0.0242	0.27265	0.32922		0.0242	0.64718	0.75002	0.75538	0.71762		0.0254	0.01415	0.0107		0.0242	0.01424	0.00996
0.0244	0.27327	0.32334		0.0244	0.64634	0.74817	0.75565	0.71453		0.0256	0.01407	0.01058		0.0244	0.01418	0.00987
0.0246	0.27646	0.32039		0.0246	0.64425	0.74604	0.75269	0.71171		0.0258	0.014	0.01055		0.0246	0.01412	0.00986
0.0248	0.28203	0.31984		0.0248	0.6415	0.74419	0.74877	0.71071		0.026	0.01395	0.01059		0.0248	0.0141	0.00997
0.025	0.28766	0.32144		0.025	0.63972	0.74316	0.74552	0.7122		0.0262	0.01394	0.01067		0.025	0.01413	0.01009
0.0252	0.28994	0.32448		0.0252	0.64016	0.74272	0.74271	0.71446		0.0264	0.01395	0.01068		0.0252	0.01417	0.01007
0.0254	0.28657	0.3269		0.0254	0.64282	0.74243	0.73935	0.71482		0.0266	0.01395	0.01062		0.0254	0.01418	0.00999
0.0256	0.27803	0.32681		0.0256	0.6465	0.74273	0.73523	0.71245		0.0268	0.01392	0.01068		0.0256	0.01413	0.00992
0.0258	0.26712	0.32493		0.0258	0.64946	0.7447	0.73133	0.70891		0.027	0.01386	0.01078		0.0258	0.01406	0.00993
0.026	0.25658	0.32401		0.026	0.65037	0.74854	0.72887	0.70623		0.0272	0.01382	0.01086		0.026	0.01401	0.01002
0.0262	0.24764	0.3255		0.0262	0.64899	0.75266	0.72826	0.70526		0.0274	0.01383	0.01099		0.0262	0.01399	0.01001
0.0264	0.241	0.32808		0.0264	0.64625	0.75475	0.72868	0.70579		0.0276	0.01389	0.01101		0.0264	0.014	0.00994
0.0266	0.23804	0.32964		0.0266	0.6436	0.7535	0.72859	0.70731		0.0278	0.01398	0.01084		0.0266	0.01403	0.00988
0.0268	0.2397	0.32917		0.0268	0.64208	0.74928	0.72691	0.7093		0.028	0.01408	0.01061		0.0268	0.01407	0.00987
0.027	0.24465	0.32669		0.027	0.64156	0.74372	0.72413	0.7113		0.0282	0.0142	0.01045		0.027	0.01411	0.00983
0.0272	0.24977	0.32278		0.0272	0.6408	0.73872	0.72209	0.71322		0.0284	0.01432	0.01046		0.0272	0.01415	0.00976
0.0274	0.25245	0.31864		0.0274	0.63851	0.73543	0.72245	0.71535		0.0286	0.01442	0.01059		0.0274	0.01419	0.00978
0.0276	0.25214	0.31566		0.0276	0.63456	0.73367	0.72539	0.71762		0.0288	0.01446	0.01067		0.0276	0.01424	0.00982
0.0278	0.25015	0.31451		0.0278	0.62997	0.73251	0.73004	0.71944		0.029	0.01446	0.01061		0.0278	0.01427	0.00984
0.028	0.24877	0.315		0.028	0.6258	0.7314	0.73568	0.72012		0.0292	0.01443	0.01059		0.028	0.01429	0.00988
0.0282	0.25032	0.31662		0.0282	0.62258	0.73054	0.74201	0.71933		0.0294	0.01439	0.01065		0.0282	0.01427	0.00987
0.0284	0.25583	0.31874		0.0284	0.62063	0.73001	0.7483	0.71706		0.0296	0.01436	0.01067		0.0284	0.01423	0.00978
0.0286	0.26398	0.32039		0.0286	0.62031	0.72934	0.75318	0.71385		0.0298	0.01431	0.01061		0.0286	0.01416	0.00975
0.0288	0.2715	0.32075		0.0288	0.62156	0.72838	0.75555	0.71079		0.03	0.01422	0.01062		0.0288	0.0141	0.00974
0.029	0.27478	0.31954		0.029	0.62365	0.72776	0.75539	0.70881		0.0302	0.01409	0.01061		0.029	0.01406	0.00965
0.0292	0.27176	0.31697		0.0292	0.62563	0.72795	0.75373	0.70789		0.0304	0.01395	0.01048		0.0292	0.01404	0.00949
0.0294	0.26318	0.31349		0.0294	0.62688	0.72852	0.75177	0.70746		0.0306	0.01384	0.01033		0.0294	0.01404	0.00948
0.0296	0.25265	0.31012		0.0296	0.62726	0.72897	0.7499	0.70743		0.0308	0.01377	0.01026		0.0296	0.01404	0.00959
0.0298	0.24483	0.30824		0.0298	0.62695	0.72994	0.74728	0.70818		0.031	0.01377	0.01029		0.0298	0.01405	0.00978
0.03	0.2428	0.30885		0.03	0.62644	0.73274	0.74272	0.70965		0.0312	0.01383	0.01039		0.03	0.01408	0.00994
0.0302	0.24629	0.31195		0.0302	0.62633	0.73751	0.73612	0.71071		0.0314	0.01392	0.01041		0.0302	0.0141	0.00995
0.0304	0.25236	0.3166		0.0304	0.62677	0.74259	0.72881	0.70991		0.0316	0.01403	0.01037		0.0304	0.01408	0.0098
0.0306	0.25753	0.32117		0.0306	0.6274	0.7458	0.72273	0.70695		0.0318	0.01413	0.01029		0.0306	0.01403	0.00959
0.0308	0.25953	0.32366		0.0308	0.62755	0.74578	0.71939	0.70308		0.032	0.01421	0.01019		0.0308	0.01395	0.00954
0.031	0.2582	0.32255		0.031	0.6266	0.74216	0.71944	0.70001		0.0322	0.01423	0.0101		0.031	0.01389	0.00954
0.0312	0.25508	0.31744		0.0312	0.62425	0.73522	0.72242	0.69859		0.0324	0.01416	0.01015		0.0312	0.01386	0.00953
0.0314	0.25198	0.30965		0.0314	0.62108	0.72623	0.72723	0.69851		0.0326	0.01401	0.01024		0.0314	0.01386	0.00954
0.0316	0.24925	0.30237		0.0316	0.61852	0.71751	0.73284	0.69898		0.0328	0.01381	0.0103		0.0316	0.01387	0.00957
0.0318	0.24598	0.29945		0.0318	0.61797	0.71126	0.73837	0.69927		0.033	0.01362	0.01034		0.0318	0.01387	0.0096
0.032	0.24192	0.30229		0.032	0.61964	0.70823	0.74248	0.69862		0.0332	0.01352	0.01032		0.032	0.01386	0.00952
0.0322	0.23878	0.30814		0.0322	0.62254	0.7077	0.74341	0.69642		0.0334	0.01351	0.01029		0.0322	0.01382	0.00948
0.0324	0.23923	0.31224		0.0324	0.62535	0.70876	0.73982	0.69297		0.0336	0.01358	0.0103		0.0324	0.01375	0.00939
0.0326	0.24456	0.31168		0.0326	0.62691	0.71108	0.73178	0.68988		0.0338	0.01368	0.0103		0.0326	0.01369	0.00929
0.0328	0.25365	0.30723		0.0328	0.62641	0.71433	0.72124	0.68899		0.034	0.01376	0.01023		0.0328	0.01367	0.00934
0.033	0.26366	0.30215		0.033	0.62388	0.71746	0.71159	0.69068		0.0342	0.01381	0.01015		0.033	0.0137	0.0094
0.0332	0.27114	0.29949		0.0332	0.62043	0.71925	0.70601	0.69349		0.0344	0.01384	0.01013		0.0332	0.01376	0.00943
0.0334	0.2732	0.30022		0.0334	0.61735	0.71949	0.7057	0.69547		0.0346	0.01388	0.01018		0.0334	0.0138	0.00944
0.0336	0.26892	0.30366		0.0336	0.61497	0.71899	0.7094	0.69558		0.0348	0.0139	0.01018		0.0336	0.0138	0.00945
0.0338	0.26041	0.30899		0.0338	0.61282	0.71868	0.71452	0.69396		0.035	0.01386	0.01019		0.0338	0.01377	0.00941
0.034	0.25195	0.31568		0.034	0.61077	0.71889	0.71868	0.69152		0.0352	0.01373	0.01022		0.034	0.01372	0.00933
0.0342	0.24739	0.32274		0.0342	0.60913	0.71949	0.72115	0.68954		0.0354	0.01355	0.01019		0.0342	0.01368	0.0093
0.0344	0.24779	0.32849		0.0344	0.60765	0.72005	0.72296	0.68912		0.0356	0.01335	0.01015		0.0344	0.01367	0.0093
0.0346	0.25108	0.331		0.0346	0.60551	0.72016	0.72497	0.6903		0.0358	0.01321	0.01012		0.0346	0.0137	0.00929
0.0348	0.25378	0.3294		0.0348	0.60261	0.71975	0.72612	0.69187		0.036	0.01314	0.01016		0.0348	0.01373	0.00933
0.035	0.25387	0.32534		0.035	0.60011	0.71902	0.72401	0.69224		0.0362	0.01315	0.01017		0.035	0.01373	0.00928
0.0352	0.25235	0.32234		0.0352	0.5993	0.71785	0.71739	0.69062		0.0364	0.01321	0.01012		0.0352	0.0137	0.00918
0.0354	0.25165	0.32267		0.0354	0.60024	0.71611	0.7076	0.6875		0.0366	0.01331	0.01003		0.0354	0.01364	0.00918
0.0356	0.25238	0.32529		0.0356	0.6019	0.71438	0.6976	0.68422		0.0368	0.01341	0.00999		0.0356	0.01357	0.00926
0.0358	0.25245	0.32783		0.0358	0.60323	0.71368	0.69012	0.68216		0.037	0.01352	0.01003		0.0358	0.01353	0.00932
0.036	0.24983	0.32924		0.036	0.60381	0.71426	0.68656	0.68206		0.0372	0.0136	0.00999		0.036	0.01353	0.0093
0.0362	0.24525	0.32955		0.0362	0.60358	0.71553	0.68689	0.68358		0.0374	0.01364	0.0099		0.0362	0.01356	0.00921
0.0364	0.24125	0.32796		0.0364	0.60254	0.71678	0.69014	0.68564		0.0376	0.01368	0.00992		0.0364	0.0136	0.00917
0.0366	0.23932	0.32303		0.0366	0.60081	0.71736	0.69509	0.68743		0.0378	0.01374	0.00998		0.0366	0.01364	0.00921
0.0368	0.23911	0.31494		0.0368	0.59886	0.71626	0.70074	0.68896		0.038	0.0138	0.01004		0.0368	0.01367	0.00919
0.037	0.24007	0.3066		0.037	0.59763	0.71301	0.70611	0.69023		0.0382	0.01383	0.01007		0.037	0.01369	0.00915
0.0372	0.24192	0.30167		0.0372	0.59819	0.70903	0.71023	0.6904		0.0384	0.0138	0.01		0.0372	0.0137	0.00918
0.0374	0.2437	0.30161		0.0374	0.60092	0.70686	0.71279	0.68832		0.0386	0.01372	0.00997		0.0374	0.01366	0.00927
0.0376	0.24405	0.30501		0.0376	0.60479	0.70739	0.7148	0.68373		0.0388	0.01361	0.00995		0.0376	0.01357	0.00927
0.0378	0.243	0.30938		0.0378	0.60779	0.70853	0.71754	0.67769		0.039	0.01349	0.00984		0.0378	0.01345	0.00917
0.038	0.24252	0.31332		0.038	0.60843	0.70751	0.72064	0.67211		0.0392	0.01339	0.00968		0.038	0.01333	0.00911
0.0382	0.24455	0.31674		0.0382	0.60698	0.70384	0.72222	0.66898		0.0394	0.01332	0.00968		0.0382	0.01327	0.00902
0.0384	0.24867	0.31956		0.0384	0.60515	0.69943	0.72082	0.66918		0.0396	0.01329	0.00975		0.0384	0.01328	0.0089
0.0386	0.25209	0.32097		0.0386	0.60448	0.69643	0.7166	0.67178		0.0398	0.01327	0.0099		0.0386	0.01333	0.00884
0.0388	0.25186	0.3203		0.0388	0.60502	0.6956	0.71075	0.67493		0.04	0.01327	0.01002		0.0388	0.01339	0.00884
0.039	0.2477	0.31816		0.039	0.60537	0.69627	0.70458	0.67725		0.0402	0.01329	0.01		0.039	0.01344	0.00892
0.0392	0.24294	0.31573		0.0392	0.60383	0.69728	0.69937	0.67808		0.0404	0.01332	0.00999		0.0392	0.01345	0.00908
0.0394	0.24194	0.31319		0.0394	0.60004	0.69785	0.69595	0.67693		0.0406	0.01339	0.00998		0.0394	0.01343	0.00912
0.0396	0.24586	0.30997		0.0396	0.59543	0.69791	0.69417	0.67385		0.0408	0.01349	0.00995		0.0396	0.01337	0.00903
0.0398	0.25124	0.30665		0.0398	0.59202	0.69787	0.69336	0.67027		0.041	0.01359	0.00989		0.0398	0.0133	0.00902
0.04	0.2535	0.30534		0.04	0.59076	0.69825	0.69322	0.66847		0.0412	0.01365	0.00993		0.04	0.01326	0.00911
0.0402	0.25137	0.30737		0.0402	0.59082	0.69961	0.69401	0.66969		0.0414	0.01363	0.00994		0.0402	0.01329	0.00913
0.0404	0.24752	0.31122		0.0404	0.59011	0.70207	0.69604	0.673		0.0416	0.01351	0.00981		0.0404	0.01335	0.00905
0.0406	0.24516	0.31342		0.0406	0.58703	0.70468	0.69956	0.67592		0.0418	0.01336	0.0098		0.0406	0.01341	0.00901
0.0408	0.24512	0.3117		0.0408	0.5823	0.7056	0.70454	0.67647		0.042	0.01321	0.00997		0.0408	0.01342	0.009
0.041	0.24599	0.30706		0.041	0.57876	0.70365	0.70984	0.67474		0.0422	0.01311	0.00998		0.041	0.01339	0.00894
0.0412	0.24613	0.30277		0.0412	0.57891	0.69956	0.71301	0.67257		0.0424	0.01306	0.00979		0.0412	0.01334	0.00892
0.0414	0.24482	0.30153		0.0414	0.58274	0.69541	0.71175	0.6717		0.0426	0.01306	0.00969		0.0414	0.01333	0.00892
0.0416	0.24211	0.30353		0.0416	0.58841	0.69287	0.70594	0.67212		0.0428	0.01312	0.00972		0.0416	0.01333	0.00884
0.0418	0.23885	0.30683		0.0418	0.59408	0.69225	0.69779	0.67232		0.043	0.0132	0.00986		0.0418	0.01334	0.00879
0.042	0.23662	0.30932		0.042	0.59864	0.69325	0.69013	0.67083		0.0432	0.01331	0.00994		0.042	0.01331	0.00883
0.0422	0.23668	0.31006		0.0422	0.60092	0.69552	0.68477	0.66752		0.0434	0.01343	0.00985		0.0422	0.01324	0.00887
0.0424	0.23859	0.30917		0.0424	0.5998	0.69816	0.68224	0.66366		0.0436	0.01353	0.0097		0.0424	0.01317	0.00885
0.0426	0.2408	0.30693		0.0426	0.59554	0.69931	0.68248	0.66076		0.0438	0.0136	0.00959		0.0426	0.01311	0.00875
0.0428	0.2423	0.30362		0.0428	0.5901	0.69771	0.6852	0.65926		0.044	0.01362	0.00955		0.0428	0.01308	0.00872
0.043	0.2433	0.30038		0.043	0.5856	0.69433	0.68979	0.65812		0.0442	0.0136	0.00964		0.043	0.01306	0.00878
0.0432	0.24442	0.29951		0.0432	0.5828	0.69162	0.69545	0.65591		0.0444	0.01353	0.00975		0.0432	0.01301	0.0088
0.0434	0.24583	0.303		0.0434	0.58153	0.69105	0.70139	0.65249		0.0446	0.01345	0.00973		0.0434	0.01295	0.00873
0.0436	0.24724	0.31019		0.0436	0.58181	0.69203	0.70678	0.64926		0.0448	0.01335	0.00965		0.0436	0.01288	0.00867
0.0438	0.24819	0.31762		0.0438	0.5835	0.69311	0.71053	0.6477		0.045	0.01325	0.00959		0.0438	0.01285	0.00866
0.044	0.24839	0.32168		0.044	0.58546	0.69372	0.71169	0.64805		0.0452	0.01319	0.00949		0.044	0.01286	0.00867
0.0442	0.24785	0.32141		0.0442	0.58612	0.69429	0.71025	0.64963		0.0454	0.01322	0.0094		0.0442	0.01289	0.00866
0.0444	0.2469	0.31858		0.0444	0.58487	0.69542	0.70698	0.65203		0.0456	0.01333	0.00939		0.0444	0.01294	0.00866
0.0446	0.24603	0.31571		0.0446	0.58237	0.69742	0.70256	0.6552		0.0458	0.01346	0.00949		0.0446	0.013	0.00861
0.0448	0.24592	0.31448		0.0448	0.57942	0.70011	0.69732	0.65848		0.046	0.01357	0.00958		0.0448	0.01306	0.00862
0.045	0.2471	0.31523		0.045	0.576	0.70267	0.69219	0.66019		0.0462	0.01358	0.00957		0.045	0.0131	0.00877
0.0452	0.24909	0.31692		0.0452	0.57156	0.70387	0.68927	0.65894		0.0464	0.01351	0.00953		0.0452	0.01307	0.00888
0.0454	0.25017	0.31789		0.0454	0.56641	0.70337	0.69061	0.65503		0.0466	0.01338	0.00961		0.0454	0.013	0.00881
0.0456	0.24858	0.31718		0.0456	0.5624	0.70245	0.69615	0.65049		0.0468	0.01324	0.00977		0.0456	0.01291	0.00874
0.0458	0.24411	0.31505		0.0458	0.5616	0.70287	0.70333	0.64789		0.047	0.01311	0.00983		0.0458	0.01285	0.00865
0.046	0.23836	0.3121		0.046	0.56416	0.70477	0.70864	0.64907		0.0472	0.01306	0.00969		0.046	0.01288	0.00852
0.0462	0.2337	0.30851		0.0462	0.56807	0.70591	0.7096	0.65393		0.0474	0.01309	0.0096		0.0462	0.01297	0.00845
0.0464	0.23214	0.3046		0.0464	0.57113	0.70346	0.7059	0.66003		0.0476	0.01319	0.00956		0.0464	0.0131	0.00841
0.0466	0.23445	0.30138		0.0466	0.57252	0.69688	0.69908	0.66422		0.0478	0.01331	0.00949		0.0466	0.01318	0.00845
0.0468	0.23986	0.29981		0.0468	0.57243	0.68906	0.69141	0.66527		0.048	0.01338	0.00938		0.0468	0.0132	0.00855
0.047	0.24652	0.3		0.047	0.57094	0.68431	0.68506	0.66433		0.0482	0.01338	0.00939		0.047	0.01318	0.0086
0.0472	0.2527	0.3014		0.0472	0.56773	0.68514	0.68206	0.66267		0.0484	0.01333	0.00945		0.0472	0.01315	0.00852
0.0474	0.25752	0.30308		0.0474	0.563	0.69064	0.6837	0.66015		0.0486	0.01325	0.00949		0.0474	0.0131	0.00849
0.0476	0.26053	0.30374		0.0476	0.55851	0.69742	0.68915	0.65638		0.0488	0.01316	0.00947		0.0476	0.01302	0.00849
0.0478	0.2609	0.30228		0.0478	0.55733	0.70182	0.69526	0.65229		0.049	0.01309	0.00938		0.0478	0.01294	0.00846
0.048	0.25768	0.299		0.048	0.56166	0.70188	0.69881	0.64964		0.0492	0.01305	0.0094		0.048	0.01289	0.00847
0.0482	0.25128	0.29595		0.0482	0.57045	0.69769	0.69877	0.64919		0.0494	0.01308	0.00946		0.0482	0.01288	0.00853
0.0484	0.24426	0.29534		0.0484	0.57935	0.69078	0.6961	0.65007		0.0496	0.01317	0.00939		0.0484	0.0129	0.00851
0.0486	0.23994	0.29784		0.0486	0.58347	0.68328	0.69202	0.65093		0.0498	0.01327	0.00938		0.0486	0.01291	0.00848
0.0488	0.23985	0.30214		0.0488	0.58072	0.67736	0.68744	0.65161		0.05	0.01336	0.00943		0.0488	0.01293	0.0085
0.049	0.24298	0.30555		0.049	0.57317	0.6746	0.68354	0.65281		0.0502	0.01341	0.00944		0.049	0.01295	0.00857
0.0492	0.24727	0.30485		0.0492	0.56518	0.6753	0.68189	0.65426		0.0504	0.01341	0.00935		0.0492	0.01298	0.0086
0.0494	0.25123	0.2985		0.0494	0.56012	0.67827	0.68344	0.65406		0.0506	0.01335	0.00929		0.0494	0.01298	0.0085
0.0496	0.25427	0.289		0.0496	0.55841	0.68159	0.68775	0.65081		0.0508	0.01324	0.00928		0.0496	0.01291	0.00835
0.0498	0.25616	0.28231		0.0498	0.55835	0.68388	0.69318	0.64595		0.051	0.0131	0.00933		0.0498	0.01282	0.00823
0.05	0.25697	0.28359		0.05	0.55815	0.68497	0.69782	0.643		0.0512	0.01296	0.00937		0.05	0.01276	0.00821
0.0502	0.2572	0.29316		0.0502	0.55727	0.68539	0.70038	0.64452		0.0514	0.01285	0.0094		0.0502	0.01279	0.00827
0.0504	0.25729	0.30638		0.0504	0.55628	0.68536	0.70034	0.64984		0.0516	0.01279	0.00944		0.0504	0.01289	0.00836
0.0506	0.25716	0.31701		0.0506	0.55599	0.68475	0.69747	0.65568		0.0518	0.01278	0.00951		0.0506	0.01301	0.00851
0.0508	0.25635	0.321		0.0508	0.55651	0.68373	0.69183	0.65879		0.052	0.0128	0.00948		0.0508	0.01307	0.00851
0.051	0.25463	0.31781		0.051	0.55699	0.683	0.68434	0.65792		0.0522	0.01284	0.0094		0.051	0.01305	0.00836
0.0512	0.25181	0.30934		0.0512	0.55639	0.68329	0.67689	0.65384		0.0524	0.01286	0.00939		0.0512	0.01297	0.00828
0.0514	0.24744	0.298		0.0514	0.55468	0.6844	0.67132	0.64819		0.0526	0.01283	0.00936		0.0514	0.01286	0.00828
0.0516	0.24172	0.28606		0.0516	0.55319	0.68511	0.66836	0.6428		0.0528	0.01277	0.00926		0.0516	0.01275	0.00826
0.0518	0.23656	0.27584		0.0518	0.55334	0.68421	0.66776	0.63928		0.053	0.01272	0.00925		0.0518	0.01268	0.0082
0.052	0.23447	0.26916		0.052	0.55493	0.68183	0.66891	0.63834		0.0532	0.01271	0.00931		0.052	0.01266	0.00816
0.0522	0.23617	0.26674		0.0522	0.55616	0.67935	0.67078	0.63938		0.0534	0.01274	0.00936		0.0522	0.01269	0.00821
0.0524	0.24021	0.26834		0.0524	0.55535	0.67805	0.67172	0.64112		0.0536	0.01276	0.00935		0.0524	0.01272	0.00827
0.0526	0.24476	0.2735		0.0526	0.55266	0.67801	0.67038	0.64252		0.0538	0.01274	0.00931		0.0526	0.01275	0.0083
0.0528	0.24885	0.28135		0.0528	0.54974	0.67856	0.66715	0.64263		0.054	0.01269	0.00924		0.0528	0.01275	0.00827
0.053	0.25179	0.29011		0.053	0.54794	0.67911	0.66426	0.64031		0.0542	0.01265	0.00921		0.053	0.0127	0.00821
0.0532	0.25273	0.29769		0.0532	0.54715	0.67951	0.66375	0.63515		0.0544	0.01267	0.00925		0.0532	0.0126	0.00816
0.0534	0.25133	0.30315		0.0534	0.54613	0.67974	0.6653	0.62873		0.0546	0.01274	0.00928		0.0534	0.01247	0.00819
0.0536	0.24829	0.30719		0.0536	0.54395	0.67964	0.66657	0.62443		0.0548	0.01284	0.00931		0.0536	0.01239	0.00828
0.0538	0.24474	0.31105		0.0538	0.54107	0.67872	0.66558	0.62507		0.055	0.01291	0.0093		0.0538	0.0124	0.00829
0.054	0.24144	0.31524		0.054	0.53893	0.6764	0.66287	0.63061		0.0552	0.01294	0.00925		0.054	0.01251	0.00828
0.0542	0.23873	0.3193		0.0542	0.53838	0.67272	0.66096	0.63859		0.0554	0.01293	0.00928		0.0542	0.01267	0.00832
0.0544	0.23714	0.32212		0.0544	0.53914	0.66924	0.66193	0.64664		0.0556	0.01288	0.00927		0.0544	0.01283	0.00838
0.0546	0.23739	0.32282		0.0546	0.54063	0.6684	0.66569	0.65394		0.0558	0.01283	0.00924		0.0546	0.01297	0.00833
0.0548	0.23964	0.32163		0.0548	0.54253	0.67145	0.67052	0.66033		0.056	0.01279	0.00919		0.0548	0.0131	0.00833
0.055	0.24277	0.31946		0.055	0.54429	0.67691	0.67441	0.66488		0.0562	0.01276	0.0092		0.055	0.01319	0.00845
0.0552	0.24487	0.31658		0.0552	0.54506	0.68163	0.6761	0.66587		0.0564	0.01276	0.00929		0.0552	0.01321	0.00845
0.0554	0.24409	0.31239		0.0554	0.54456	0.68353	0.67533	0.66229		0.0566	0.0128	0.00931		0.0554	0.01314	0.00828
0.0556	0.23968	0.30651		0.0556	0.54338	0.68284	0.67293	0.65497		0.0568	0.01287	0.00926		0.0556	0.01299	0.00811
0.0558	0.23269	0.29952		0.0558	0.54252	0.68087	0.67016	0.64615		0.057	0.01296	0.00924		0.0558	0.01282	0.00803
0.056	0.22583	0.29276		0.056	0.54253	0.67844	0.66789	0.63803		0.0572	0.01301	0.00928		0.056	0.01266	0.0081
0.0562	0.22202	0.28779		0.0562	0.54306	0.67584	0.66649	0.63226		0.0574	0.01301	0.00926		0.0562	0.01254	0.00821
0.0564	0.22264	0.28551		0.0564	0.543	0.67353	0.66644	0.63015		0.0576	0.01295	0.00922		0.0564	0.0125	0.00815
0.0566	0.22677	0.28556		0.0566	0.54124	0.67195	0.66847	0.63229		0.0578	0.01286	0.00921		0.0566	0.01254	0.00805
0.0568	0.23217	0.28703		0.0568	0.53787	0.67119	0.6725	0.63752		0.058	0.01277	0.00914		0.0568	0.01265	0.008
0.057	0.23709	0.29004		0.057	0.53463	0.67118	0.67694	0.64281		0.0582	0.0127	0.00907		0.057	0.01275	0.00795
0.0572	0.24114	0.2957		0.0572	0.53372	0.67188	0.67969	0.64521		0.0584	0.01266	0.00914		0.0572	0.0128	0.00797
0.0574	0.24457	0.304		0.0574	0.53586	0.67267	0.67953	0.64386		0.0586	0.01265	0.00918		0.0574	0.01277	0.00803
0.0576	0.2472	0.31214		0.0576	0.53947	0.67238	0.67661	0.6404		0.0588	0.01263	0.00912		0.0576	0.01271	0.00801
0.0578	0.24852	0.31564		0.0578	0.54211	0.67048	0.67193	0.63734		0.059	0.01257	0.00909		0.0578	0.01264	0.00794
0.058	0.24835	0.31204		0.058	0.54239	0.66795	0.66698	0.63616		0.0592	0.01251	0.00903		0.058	0.01262	0.00789
0.0582	0.24705	0.30356		0.0582	0.54042	0.66627	0.66329	0.63674		0.0594	0.01247	0.00899		0.0582	0.01263	0.00797
0.0584	0.24529	0.29556		0.0584	0.53686	0.66583	0.66155	0.6379		0.0596	0.01248	0.00901		0.0584	0.01266	0.00804
0.0586	0.24398	0.29193		0.0586	0.53235	0.66569	0.66086	0.63841		0.0598	0.01257	0.00905		0.0586	0.01267	0.00802
0.0588	0.24399	0.2921		0.0588	0.52771	0.66484	0.65953	0.63764		0.06	0.01272	0.00911		0.0588	0.01265	0.008
0.059	0.2454	0.2928		0.059	0.52419	0.66327	0.65673	0.63594		0.0602	0.01286	0.00914		0.059	0.01262	0.00804
0.0592	0.24729	0.29223		0.0592	0.52306	0.66189	0.65335	0.63415		0.0604	0.01294	0.00915		0.0592	0.01258	0.008
0.0594	0.24865	0.29165		0.0594	0.52483	0.66161	0.65119	0.63269		0.0606	0.01295	0.00912		0.0594	0.01255	0.00797
0.0596	0.24935	0.29302		0.0596	0.52853	0.66268	0.65204	0.63131		0.0608	0.01294	0.00912		0.0596	0.01253	0.00804
0.0598	0.24966	0.29648		0.0598	0.53221	0.66481	0.65677	0.62971		0.061	0.01295	0.00913		0.0598	0.01249	0.00805
0.06	0.24903	0.3006		0.06	0.53447	0.6675	0.66433	0.62817		0.0612	0.01299	0.00904		0.06	0.01246	0.00789
0.0602	0.24643	0.30385		0.0602	0.53564	0.67009	0.67166	0.62746		0.0614	0.01304	0.00897		0.0602	0.01245	0.00775
0.0604	0.24183	0.30479		0.0604	0.53702	0.67152	0.67586	0.62826		0.0616	0.01305	0.00904		0.0604	0.01246	0.0078
0.0606	0.23646	0.30209		0.0606	0.53915	0.67066	0.67661	0.63041		0.0618	0.01299	0.00911		0.0606	0.01251	0.00797
0.0608	0.23203	0.29592		0.0608	0.54095	0.66714	0.67607	0.63267		0.062	0.01289	0.00907		0.0608	0.01255	0.00804
0.061	0.22997	0.28889		0.061	0.54057	0.66204	0.67655	0.63373		0.0622	0.01278	0.00899		0.061	0.01257	0.00801
0.0612	0.23088	0.28463		0.0612	0.53713	0.6574	0.6786	0.63331		0.0624	0.01274	0.00894		0.0612	0.01256	0.008
0.0614	0.23404	0.28506		0.0614	0.53163	0.65483	0.68095	0.63214		0.0626	0.01278	0.00889		0.0614	0.01254	0.0081
0.0616	0.2376	0.28894		0.0616	0.52635	0.65447	0.68148	0.63072		0.0628	0.01286	0.00888		0.0616	0.01251	0.00814
0.0618	0.23975	0.29301		0.0618	0.5234	0.65532	0.67866	0.6287		0.063	0.01294	0.00899		0.0618	0.01247	0.00804
0.062	0.23954	0.29467		0.062	0.52353	0.65608	0.67311	0.62574		0.0632	0.01296	0.00916		0.062	0.01241	0.00794
0.0622	0.2371	0.29408		0.0622	0.52616	0.65568	0.66768	0.62263		0.0634	0.01291	0.00923		0.0622	0.01235	0.00786
0.0624	0.23373	0.29356		0.0624	0.53039	0.6534	0.66549	0.62131		0.0636	0.01283	0.00915		0.0624	0.01233	0.00781
0.0626	0.23131	0.29494		0.0626	0.53589	0.64924	0.66753	0.62349		0.0638	0.01275	0.00895		0.0626	0.01237	0.0079
0.0628	0.2307	0.29778		0.0628	0.54238	0.64443	0.67201	0.62884		0.064	0.0127	0.00885		0.0628	0.01248	0.00798
0.063	0.23093	0.30007		0.063	0.54847	0.64098	0.67596	0.63451		0.0642	0.0127	0.00897		0.063	0.01259	0.00803
0.0632	0.23067	0.30015		0.0632	0.55174	0.64045	0.67703	0.63703		0.0644	0.01272	0.00907		0.0632	0.01264	0.00803
0.0634	0.23011	0.29812		0.0634	0.55058	0.64296	0.67464	0.63524		0.0646	0.01276	0.00905		0.0634	0.0126	0.00794
0.0636	0.23039	0.29616		0.0636	0.54565	0.64745	0.67012	0.63121		0.0648	0.0128	0.00895		0.0636	0.01252	0.0078
0.0638	0.23141	0.29698		0.0638	0.53931	0.65231	0.66582	0.62784		0.065	0.0128	0.00882		0.0638	0.01246	0.00785
0.064	0.23131	0.30142		0.064	0.53348	0.65582	0.66346	0.62601		0.0652	0.01278	0.00878		0.064	0.01242	0.00798
0.0642	0.22868	0.30768		0.0642	0.52837	0.65677	0.6633	0.62462		0.0654	0.01272	0.00887		0.0642	0.01239	0.00797
0.0644	0.22433	0.313		0.0644	0.52346	0.6553	0.66468	0.62275		0.0656	0.01265	0.00902		0.0644	0.01236	0.00786
0.0646	0.22034	0.31566		0.0646	0.51926	0.65276	0.6667	0.62086		0.0658	0.01261	0.00908		0.0646	0.01232	0.00779
0.0648	0.21813	0.31506		0.0648	0.51713	0.65037	0.66843	0.62		0.066	0.01262	0.00897		0.0648	0.0123	0.00783
0.065	0.21781	0.31111		0.065	0.51731	0.64816	0.66888	0.62067		0.0662	0.0127	0.00887		0.065	0.01231	0.00784
0.0652	0.21898	0.30455		0.0652	0.51827	0.6455	0.66748	0.62247		0.0664	0.01282	0.00888		0.0652	0.01235	0.00776
0.0654	0.22108	0.29757		0.0654	0.51829	0.64256	0.66446	0.62445		0.0666	0.01293	0.00894		0.0654	0.01239	0.00769
0.0656	0.22323	0.29286		0.0656	0.5175	0.64059	0.66089	0.62559		0.0668	0.01299	0.00891		0.0656	0.01241	0.00778
0.0658	0.22443	0.29152		0.0658	0.51768	0.64061	0.65854	0.62512		0.067	0.01298	0.00891		0.0658	0.0124	0.00796
0.066	0.22437	0.29214		0.066	0.52007	0.64238	0.65922	0.62272		0.0672	0.0129	0.00901		0.066	0.01235	0.00795
0.0662	0.22381	0.29217		0.0662	0.52403	0.64492	0.66341	0.61891		0.0674	0.01279	0.0091		0.0662	0.01228	0.00784
0.0664	0.22377	0.28993		0.0664	0.52767	0.64752	0.66969	0.61529		0.0676	0.01265	0.00909		0.0664	0.01221	0.00777
0.0666	0.22446	0.28552		0.0666	0.52936	0.64982	0.67543	0.61368		0.0678	0.01251	0.0091		0.0666	0.01218	0.00777
0.0668	0.22541	0.28035		0.0668	0.52838	0.65122	0.67844	0.61478		0.068	0.01239	0.00905		0.0668	0.0122	0.0078
0.067	0.22639	0.27647		0.067	0.52484	0.65091	0.67784	0.61746		0.0682	0.01231	0.00902		0.067	0.01225	0.00768
0.0672	0.22738	0.27587		0.0672	0.51963	0.64858	0.67405	0.61974		0.0684	0.01227	0.00909		0.0672	0.0123	0.00747
0.0674	0.22818	0.2794		0.0674	0.51416	0.64497	0.6681	0.62043		0.0686	0.01227	0.00911		0.0674	0.01231	0.00741
0.0676	0.22873	0.28573		0.0676	0.50976	0.64171	0.66103	0.61988		0.0688	0.01229	0.00905		0.0676	0.0123	0.00756
0.0678	0.22949	0.29184		0.0678	0.50711	0.6404	0.65372	0.6191		0.069	0.01232	0.00895		0.0678	0.01228	0.00764
0.068	0.2303	0.29479		0.068	0.50603	0.64157	0.6473	0.6185		0.0692	0.01236	0.00891		0.068	0.01227	0.00764
0.0682	0.22967	0.29305		0.0682	0.50601	0.64429	0.64291	0.61784		0.0694	0.01239	0.00885		0.0682	0.01226	0.00773
0.0684	0.22656	0.28686		0.0684	0.50662	0.64696	0.64097	0.61726		0.0696	0.0124	0.0088		0.0684	0.01225	0.00777
0.0686	0.22248	0.27835		0.0686	0.50752	0.64848	0.64091	0.61739		0.0698	0.0124	0.00875		0.0686	0.01225	0.00769
0.0688	0.2205	0.27117		0.0688	0.50836	0.64866	0.64198	0.61844		0.07	0.01242	0.00872		0.0688	0.01227	0.00766
0.069	0.22205	0.26846		0.069	0.50869	0.64789	0.64373	0.61989		0.0702	0.01248	0.00874		0.069	0.0123	0.00765
0.0692	0.22566	0.27071		0.0692	0.50801	0.64681	0.6457	0.62089		0.0704	0.01256	0.00876		0.0692	0.01232	0.00768
0.0694	0.22902	0.27607		0.0694	0.50614	0.64615	0.64718	0.62039		0.0706	0.01263	0.00873		0.0694	0.01231	0.00767
0.0696	0.23115	0.28254		0.0696	0.50386	0.64639	0.64774	0.61757		0.0708	0.01265	0.00869		0.0696	0.01225	0.00765
0.0698	0.23229	0.28878		0.0698	0.50268	0.6472	0.64787	0.61351		0.071	0.01262	0.00876		0.0698	0.01217	0.00761
0.07	0.23282	0.29362		0.07	0.50344	0.64767	0.64891	0.61161		0.0712	0.01259	0.00883		0.07	0.01213	0.00758
0.0702	0.2333	0.29634		0.0702	0.50539	0.64704	0.65185	0.61478		0.0714	0.0126	0.00881		0.0702	0.0122	0.00753
0.0704	0.23475	0.29727		0.0704	0.50706	0.64534	0.65619	0.62214		0.0716	0.01266	0.00873		0.0704	0.01234	0.00747
0.0706	0.2375	0.29715		0.0706	0.50783	0.6434	0.65988	0.62944		0.0718	0.0127	0.00869		0.0706	0.01249	0.00746
0.0708	0.24011	0.29588		0.0708	0.50812	0.64242	0.66091	0.63279		0.072	0.01269	0.00865		0.0708	0.01255	0.0075
0.071	0.24076	0.29309		0.071	0.50844	0.64314	0.6594	0.63127		0.0722	0.01262	0.00864		0.071	0.01252	0.00757
0.0712	0.23918	0.28947		0.0712	0.5088	0.64528	0.65776	0.62643		0.0724	0.01256	0.00871		0.0712	0.01243	0.00765
0.0714	0.23643	0.28625		0.0714	0.50907	0.64786	0.65844	0.62058		0.0726	0.01251	0.00876		0.0714	0.01231	0.00774
0.0716	0.23312	0.28342		0.0716	0.50929	0.64985	0.66125	0.61597		0.0728	0.01248	0.00876		0.0716	0.01222	0.0077
0.0718	0.22893	0.27983		0.0718	0.50955	0.65066	0.66344	0.61446		0.073	0.01244	0.00872		0.0718	0.01219	0.0076
0.072	0.22416	0.27542		0.072	0.50956	0.6503	0.66269	0.61658		0.0732	0.01237	0.00877		0.072	0.01223	0.00752
0.0722	0.22063	0.27224		0.0722	0.5088	0.64969	0.65941	0.62077		0.0734	0.01228	0.00883		0.0722	0.01232	0.00751
0.0724	0.2202	0.27223		0.0724	0.50714	0.65044	0.65585	0.62421		0.0736	0.01219	0.00887		0.0724	0.01238	0.00764
0.0726	0.22236	0.27473		0.0726	0.5053	0.65369	0.65354	0.62494		0.0738	0.01212	0.00895		0.0726	0.0124	0.00782
0.0728	0.22452	0.27746		0.0728	0.50475	0.65883	0.652	0.62326		0.074	0.01207	0.00894		0.0728	0.01237	0.00783
0.073	0.22522	0.27967		0.073	0.50668	0.6634	0.64986	0.62107		0.0742	0.01203	0.00885		0.073	0.01232	0.00775
0.0732	0.22595	0.28286		0.0732	0.5107	0.66464	0.64631	0.61999		0.0744	0.01201	0.00879		0.0732	0.0123	0.00766
0.0734	0.22917	0.28827		0.0734	0.51473	0.66141	0.64167	0.62016		0.0746	0.01204	0.00877		0.0734	0.0123	0.00758
0.0736	0.23498	0.29491		0.0736	0.51647	0.65479	0.63698	0.62033		0.0748	0.01216	0.00878		0.0736	0.01231	0.00759
0.0738	0.24067	0.30043		0.0738	0.51527	0.64694	0.63319	0.61899		0.075	0.01231	0.00884		0.0738	0.01228	0.00766
0.074	0.24302	0.30301		0.074	0.51268	0.63979	0.63043	0.61556		0.0752	0.01243	0.00891		0.074	0.01221	0.00771
0.0742	0.24078	0.30187		0.0742	0.51109	0.63428	0.62832	0.61107		0.0754	0.01244	0.00889		0.0742	0.01212	0.00777
0.0744	0.23533	0.29716		0.0744	0.51198	0.63044	0.6273	0.60754		0.0756	0.01236	0.00884		0.0744	0.01205	0.00774
0.0746	0.22924	0.29046		0.0746	0.51517	0.62788	0.62918	0.60617		0.0758	0.01224	0.00881		0.0746	0.01203	0.0076
0.0748	0.22453	0.2846		0.0748	0.51951	0.62643	0.6351	0.60619		0.076	0.01216	0.00874		0.0748	0.01203	0.00749
0.075	0.22215	0.28172		0.075	0.52381	0.62622	0.64325	0.60607		0.0762	0.01216	0.00862		0.075	0.01202	0.00742
0.0752	0.22238	0.282		0.0752	0.52712	0.62729	0.64933	0.60567		0.0764	0.01224	0.00857		0.0752	0.01202	0.00736
0.0754	0.22469	0.28486		0.0754	0.52867	0.6293	0.65003	0.60648		0.0766	0.01239	0.00865		0.0754	0.01203	0.00731
0.0756	0.22755	0.28972		0.0756	0.52798	0.63156	0.64568	0.60969		0.0768	0.01257	0.00863		0.0756	0.0121	0.00725
0.0758	0.2292	0.2944		0.0758	0.52527	0.63325	0.63961	0.61403		0.077	0.0127	0.00855		0.0758	0.01218	0.00717
0.076	0.22873	0.2948		0.076	0.52121	0.63381	0.63538	0.61618		0.0772	0.01268	0.00861		0.076	0.01222	0.00717
0.0762	0.22643	0.28855		0.0762	0.51644	0.63343	0.63504	0.61392		0.0774	0.01252	0.00863		0.0762	0.01218	0.00727
0.0764	0.22304	0.2786		0.0764	0.51136	0.63299	0.63915	0.60888		0.0776	0.0123	0.00851		0.0764	0.01208	0.0074
0.0766	0.21918	0.27129		0.0766	0.50633	0.63317	0.64713	0.60523		0.0778	0.01214	0.00839		0.0766	0.01201	0.00748
0.0768	0.21578	0.27062		0.0768	0.50195	0.63389	0.65662	0.60545		0.078	0.0121	0.00836		0.0768	0.01201	0.00744
0.077	0.21444	0.27477		0.077	0.49882	0.63455	0.66319	0.60832		0.0782	0.01215	0.00841		0.077	0.01207	0.00732
0.0772	0.2162	0.27817		0.0772	0.49717	0.63477	0.66254	0.61086		0.0784	0.01222	0.00852		0.0772	0.01212	0.00722
0.0774	0.21981	0.27681		0.0774	0.49671	0.63477	0.65422	0.61161		0.0786	0.01227	0.00865		0.0774	0.01213	0.00728
0.0776	0.22218	0.27125		0.0776	0.49682	0.63521	0.64275	0.61125		0.0788	0.01225	0.00881		0.0776	0.01213	0.00736
0.0778	0.22086	0.26536		0.0778	0.49681	0.63675	0.63428	0.61104		0.079	0.01219	0.0088		0.0778	0.01212	0.00741
0.078	0.21616	0.26292		0.078	0.49652	0.63951	0.63195	0.6114		0.0792	0.01212	0.00869		0.078	0.01213	0.0074
0.0782	0.21082	0.26549		0.0782	0.49667	0.64255	0.63448	0.61215		0.0794	0.01209	0.00853		0.0782	0.01215	0.00735
0.0784	0.20786	0.2721		0.0784	0.49858	0.64418	0.63844	0.61344		0.0796	0.01211	0.0084		0.0784	0.01217	0.00732
0.0786	0.20855	0.27996		0.0786	0.50319	0.64315	0.6408	0.61576		0.0798	0.01215	0.00836		0.0786	0.01222	0.00729
0.0788	0.2116	0.2864		0.0788	0.51027	0.63987	0.64009	0.61879		0.08	0.01219	0.00839		0.0788	0.01228	0.00729
0.079	0.21419	0.29068		0.079	0.51826	0.63616	0.63679	0.62081		0.0802	0.01224	0.00839		0.079	0.01232	0.00743
0.0792	0.21425	0.29374		0.0792	0.52474	0.6336	0.6332	0.62001		0.0804	0.01229	0.00833		0.0792	0.0123	0.00753
0.0794	0.21209	0.29623		0.0794	0.52765	0.63221	0.6317	0.61594		0.0806	0.01232	0.00832		0.0794	0.01222	0.00752
0.0796	0.21008	0.2977		0.0796	0.52668	0.63105	0.63266	0.60939		0.0808	0.01229	0.00828		0.0796	0.01209	0.00743
0.0798	0.21061	0.29817		0.0798	0.52353	0.62988	0.63467	0.60126		0.081	0.01221	0.00829		0.0798	0.01193	0.00735
0.08	0.214	0.29884		0.08	0.52042	0.62958	0.63672	0.59251		0.0812	0.01216	0.00834		0.08	0.01176	0.00738
0.0802	0.21804	0.30022		0.0802	0.51834	0.63077	0.63917	0.58472		0.0814	0.01218	0.00838		0.0802	0.0116	0.00736
0.0804	0.21966	0.30018		0.0804	0.51657	0.63272	0.64203	0.58013		0.0816	0.01228	0.00838		0.0804	0.01151	0.00732
0.0806	0.21774	0.29559		0.0806	0.51379	0.63384	0.6436	0.58033		0.0818	0.01237	0.0083		0.0806	0.01151	0.00733
0.0808	0.21432	0.28577		0.0808	0.50933	0.6334	0.64205	0.58477		0.082	0.0124	0.00836		0.0808	0.0116	0.00725
0.081	0.21259	0.27351		0.081	0.50383	0.63244	0.63807	0.59083		0.0822	0.01233	0.00848		0.081	0.01172	0.00707
0.0812	0.21366	0.26275		0.0812	0.49899	0.6327	0.63514	0.596		0.0824	0.01221	0.00848		0.0812	0.01182	0.00706
0.0814	0.21581	0.25612		0.0814	0.49652	0.63486	0.63635	0.59975		0.0826	0.01211	0.00842		0.0814	0.0119	0.00731
0.0816	0.217	0.25441		0.0816	0.49708	0.63784	0.64131	0.6031		0.0828	0.01207	0.00842		0.0816	0.01197	0.00754
0.0818	0.21738	0.25732		0.0818	0.50013	0.64009	0.64631	0.60655		0.083	0.01207	0.00842		0.0818	0.01203	0.00751
0.082	0.2189	0.26443		0.082	0.50421	0.64106	0.64751	0.60925		0.0832	0.01211	0.00847		0.082	0.01209	0.00736
0.0822	0.22328	0.27515		0.0822	0.50762	0.64119	0.64393	0.61024		0.0834	0.01217	0.00849		0.0822	0.01211	0.00723
0.0824	0.23061	0.28734		0.0824	0.5094	0.64079	0.63789	0.60935		0.0836	0.01225	0.00854		0.0824	0.01209	0.00715
0.0826	0.23923	0.29652		0.0826	0.50995	0.63948	0.63273	0.60696		0.0838	0.01235	0.00857		0.0826	0.01204	0.00711
0.0828	0.24616	0.2984		0.0828	0.51046	0.63689	0.63039	0.60377		0.084	0.01243	0.00849		0.0828	0.01198	0.00708
0.083	0.24831	0.29272		0.083	0.51144	0.63354	0.63069	0.60135		0.0842	0.01244	0.00839		0.083	0.01193	0.00708
0.0832	0.24421	0.28351		0.0832	0.51222	0.63086	0.63259	0.60171		0.0844	0.01242	0.00839		0.0832	0.01194	0.00718
0.0834	0.2353	0.27519		0.0834	0.512	0.63018	0.6357	0.60533		0.0846	0.01238	0.00834		0.0834	0.01201	0.00724
0.0836	0.22577	0.26919		0.0836	0.51077	0.63176	0.64014	0.61003		0.0848	0.01235	0.00827		0.0836	0.0121	0.00717
0.0838	0.22043	0.26463		0.0838	0.50905	0.63475	0.64524	0.61255		0.085	0.01231	0.0083		0.0838	0.01215	0.00709
0.084	0.22147	0.26098		0.084	0.50722	0.6379	0.64907	0.61128		0.0852	0.01226	0.00842		0.084	0.01213	0.00712
0.0842	0.22688	0.25919		0.0842	0.50521	0.64006	0.65006	0.60717		0.0854	0.01219	0.00855		0.0842	0.01205	0.00717
0.0844	0.23242	0.2607		0.0844	0.503	0.64024	0.64865	0.60246		0.0856	0.01214	0.0086		0.0844	0.01195	0.00718
0.0846	0.23512	0.26578		0.0846	0.50087	0.63791	0.64663	0.59906		0.0858	0.01216	0.00858		0.0846	0.01189	0.00717
0.0848	0.23484	0.27266		0.0848	0.49904	0.63343	0.64503	0.59776		0.086	0.01222	0.00852		0.0848	0.01186	0.0072
0.085	0.23332	0.27827		0.085	0.49721	0.62799	0.64325	0.59846		0.0862	0.01226	0.00839		0.085	0.01187	0.00718
0.0852	0.2323	0.2801		0.0852	0.49467	0.6229	0.64029	0.60058		0.0864	0.01225	0.00831		0.0852	0.01192	0.00704
0.0854	0.23209	0.27792		0.0854	0.49125	0.61868	0.63662	0.60321		0.0866	0.01219	0.00831		0.0854	0.01197	0.00694
0.0856	0.23164	0.27382		0.0856	0.48788	0.61523	0.63437	0.60541		0.0868	0.01212	0.00835		0.0856	0.01201	0.00701
0.0858	0.2302	0.27085		0.0858	0.48608	0.61274	0.63518	0.60662		0.087	0.0121	0.00839		0.0858	0.01204	0.00724
0.086	0.22893	0.271		0.086	0.48648	0.61219	0.6382	0.6069		0.0872	0.01212	0.00843		0.086	0.01204	0.0073
0.0862	0.23026	0.27412		0.0862	0.48804	0.61422	0.64053	0.60698		0.0874	0.01217	0.00842		0.0862	0.01204	0.00723
0.0864	0.23542	0.2783		0.0864	0.48921	0.61806	0.63992	0.60799		0.0876	0.0122	0.00836		0.0864	0.01206	0.00707
0.0866	0.2432	0.28143		0.0866	0.48973	0.6221	0.63669	0.61037		0.0878	0.01223	0.0083		0.0866	0.01211	0.00691
0.0868	0.25097	0.2826		0.0868	0.49105	0.62517	0.6333	0.61276		0.088	0.01225	0.00829		0.0868	0.01216	0.00687
0.087	0.25635	0.28238		0.087	0.49446	0.62696	0.63201	0.61274		0.0882	0.01228	0.00841		0.087	0.01216	0.00689
0.0872	0.25773	0.28169		0.0872	0.49906	0.6273	0.63319	0.60922		0.0884	0.0123	0.00861		0.0872	0.01209	0.00702
0.0874	0.2543	0.2807		0.0874	0.50215	0.62605	0.6355	0.60398		0.0886	0.01231	0.00864		0.0874	0.01198	0.00717
0.0876	0.24654	0.27897		0.0876	0.50165	0.62367	0.63753	0.60016		0.0888	0.0123	0.00852		0.0876	0.01191	0.00716
0.0878	0.23676	0.27637		0.0878	0.49782	0.62128	0.63892	0.59963		0.089	0.01228	0.00838		0.0878	0.0119	0.00709
0.088	0.2284	0.27353		0.088	0.49257	0.61995	0.64012	0.60187		0.0892	0.01226	0.00827		0.088	0.01194	0.00698
0.0882	0.22399	0.27147		0.0882	0.48757	0.62006	0.64149	0.60521		0.0894	0.01224	0.00821		0.0882	0.01201	0.00686
0.0884	0.22366	0.27114		0.0884	0.48369	0.62141	0.64272	0.60822		0.0896	0.01219	0.00829		0.0884	0.01207	0.00677
0.0886	0.22561	0.27317		0.0886	0.48144	0.62335	0.64309	0.61013		0.0898	0.01211	0.00837		0.0886	0.0121	0.00677
0.0888	0.22769	0.27751		0.0888	0.48146	0.62484	0.64236	0.61065		0.09	0.01204	0.00837		0.0888	0.01212	0.00693
0.089	0.22863	0.28308		0.089	0.48392	0.62479	0.64123	0.61003		0.0902	0.01201	0.00833		0.089	0.0121	0.00713
0.0892	0.22862	0.28789		0.0892	0.48772	0.62281	0.64041	0.60883		0.0904	0.01205	0.00826		0.0892	0.01208	0.00719
0.0894	0.22895	0.28966		0.0894	0.49069	0.61964	0.63935	0.60741		0.0906	0.01216	0.0082		0.0894	0.01205	0.00708
0.0896	0.23067	0.28698		0.0896	0.49114	0.6167	0.63683	0.6058		0.0908	0.01228	0.00826		0.0896	0.01202	0.00695
0.0898	0.23318	0.28039		0.0898	0.48951	0.61512	0.63275	0.60405		0.091	0.01237	0.00834		0.0898	0.01198	0.00702
0.09	0.23447	0.27262		0.09	0.48788	0.61532	0.6288	0.60221		0.0912	0.01238	0.00836		0.09	0.01195	0.00719
0.0902	0.2334	0.2674		0.0902	0.4876	0.61748	0.6273	0.60001		0.0914	0.0123	0.0083		0.0902	0.0119	0.00716
0.0904	0.2313	0.26711		0.0904	0.48818	0.62143	0.62959	0.59714		0.0916	0.01217	0.00822		0.0904	0.01185	0.0071
0.0906	0.23034	0.27114		0.0906	0.48861	0.62596	0.63509	0.59383		0.0918	0.01203	0.00821		0.0906	0.01178	0.00722
0.0908	0.23082	0.2767		0.0908	0.489	0.62909	0.6416	0.591		0.092	0.01191	0.00824		0.0908	0.01173	0.00739
0.091	0.23119	0.28103		0.091	0.49016	0.62976	0.64619	0.58983		0.0922	0.01184	0.00823		0.091	0.0117	0.00743
0.0912	0.23053	0.28288		0.0912	0.49215	0.62882	0.64661	0.59146		0.0924	0.01182	0.00809		0.0912	0.01173	0.00726
0.0914	0.22973	0.28232		0.0914	0.494	0.62799	0.64252	0.5962		0.0926	0.01188	0.00808		0.0914	0.01183	0.00716
0.0916	0.23007	0.28027		0.0916	0.49466	0.62813	0.6356	0.6024		0.0928	0.01201	0.00819		0.0916	0.01195	0.00715
0.0918	0.23197	0.27808		0.0918	0.4938	0.62869	0.62828	0.60659		0.093	0.01216	0.00825		0.0918	0.01203	0.00709
0.092	0.23504	0.27713		0.092	0.49157	0.62831	0.62226	0.60604		0.0932	0.01227	0.00823		0.092	0.01202	0.00696
0.0922	0.23884	0.27828		0.0922	0.48814	0.62605	0.61846	0.60142		0.0934	0.01226	0.00815		0.0922	0.01193	0.00687
0.0924	0.24281	0.28147		0.0924	0.48388	0.62221	0.6177	0.59611		0.0936	0.01216	0.00811		0.0924	0.01183	0.00687
0.0926	0.24592	0.28588		0.0926	0.47981	0.61826	0.62082	0.59275		0.0938	0.012	0.00809		0.0926	0.01176	0.00692
0.0928	0.24684	0.29022		0.0928	0.47763	0.61589	0.62754	0.59105		0.094	0.01185	0.00816		0.0928	0.01173	0.00692
0.093	0.24492	0.29287		0.093	0.47874	0.61579	0.63546	0.58908		0.0942	0.01176	0.00825		0.093	0.01169	0.00684
0.0932	0.24101	0.29207		0.0932	0.483	0.61704	0.64076	0.58574		0.0944	0.01173	0.00826		0.0932	0.01162	0.00675
0.0934	0.23698	0.28693		0.0934	0.48844	0.61757	0.64062	0.58152		0.0946	0.01177	0.00822		0.0934	0.01154	0.00675
0.0936	0.23408	0.27858		0.0936	0.49275	0.61582	0.63508	0.57745		0.0948	0.01182	0.00818		0.0936	0.01146	0.00684
0.0938	0.23193	0.27014		0.0938	0.49506	0.61214	0.62674	0.57418		0.095	0.01186	0.0082		0.0938	0.01139	0.00694
0.094	0.22933	0.26503		0.094	0.49619	0.60843	0.61893	0.57201		0.0952	0.01186	0.00815		0.094	0.01135	0.007
0.0942	0.22611	0.26503		0.0942	0.49709	0.60666	0.61407	0.57122		0.0954	0.01183	0.00808		0.0942	0.01133	0.00708
0.0944	0.22349	0.26946		0.0944	0.49762	0.60759	0.61293	0.57208		0.0956	0.0118	0.00808		0.0944	0.01135	0.00714
0.0946	0.22279	0.27544		0.0946	0.49689	0.61046	0.61475	0.57448		0.0958	0.01181	0.00813		0.0946	0.0114	0.00712
0.0948	0.22407	0.2792		0.0948	0.49425	0.6136	0.61769	0.57735		0.096	0.01186	0.00808		0.0948	0.01145	0.00695
0.095	0.22649	0.27837		0.095	0.48945	0.61555	0.61969	0.57908		0.0962	0.01195	0.00805		0.095	0.01149	0.00688
0.0952	0.22933	0.27374		0.0952	0.48276	0.61596	0.61959	0.57892		0.0964	0.01202	0.00803		0.0952	0.01149	0.00691
0.0954	0.23216	0.26839		0.0954	0.47528	0.61538	0.61785	0.57785		0.0966	0.01204	0.008		0.0954	0.01146	0.00689
0.0956	0.23436	0.26486		0.0956	0.46891	0.61422	0.61626	0.57743		0.0968	0.01202	0.00803		0.0956	0.01146	0.00685
0.0958	0.23517	0.2638		0.0958	0.4652	0.61229	0.61669	0.57821		0.097	0.01198	0.0081		0.0958	0.01147	0.00675
0.096	0.23437	0.26509		0.096	0.46428	0.60946	0.61972	0.57964		0.0972	0.01196	0.00812		0.096	0.0115	0.00672
0.0962	0.23253	0.26882		0.0962	0.46502	0.60626	0.62417	0.58144		0.0974	0.01197	0.0081		0.0962	0.01154	0.00681
0.0964	0.23032	0.27451		0.0964	0.46616	0.60348	0.62784	0.58437		0.0976	0.01198	0.00808		0.0964	0.01159	0.00686
0.0966	0.22781	0.28025		0.0966	0.46727	0.60135	0.62908	0.58927		0.0978	0.01197	0.00806		0.0966	0.01169	0.00679
0.0968	0.22476	0.28375		0.0968	0.4688	0.59967	0.62784	0.59544		0.098	0.01195	0.00808		0.0968	0.01181	0.00668
0.097	0.22148	0.28413		0.097	0.47152	0.5985	0.62571	0.60059		0.0982	0.01192	0.0081		0.097	0.01192	0.00665
0.0972	0.21876	0.28246		0.0972	0.47614	0.5984	0.62459	0.60232		0.0984	0.01189	0.00807		0.0972	0.01195	0.00671
0.0974	0.21722	0.2805		0.0974	0.48264	0.59996	0.62505	0.59989		0.0986	0.01184	0.00792		0.0974	0.0119	0.00679
0.0976	0.21701	0.27917		0.0976	0.48953	0.60308	0.62586	0.5945		0.0988	0.01176	0.00783		0.0976	0.01179	0.0069
0.0978	0.21825	0.27842		0.0978	0.494	0.60667	0.62551	0.58838		0.099	0.01167	0.00795		0.0978	0.01167	0.00701
0.098	0.22077	0.2781		0.098	0.49382	0.60907	0.624	0.58371		0.0992	0.01164	0.00813		0.098	0.01158	0.00704
0.0982	0.22359	0.27806		0.0982	0.4891	0.60928	0.62243	0.58187		0.0994	0.01166	0.00817		0.0982	0.01154	0.00706
0.0984	0.22546	0.27735		0.0984	0.48221	0.60805	0.62097	0.58296		0.0996	0.01171	0.00813		0.0984	0.01157	0.00708
0.0986	0.22608	0.27476		0.0986	0.47611	0.60731	0.61836	0.58569		0.0998	0.01177	0.0081		0.0986	0.01162	0.00703
0.0988	0.22607	0.27076		0.0988	0.47298	0.60838	0.61408	0.58793		0.1	0.01182	0.00813		0.0988	0.01166	0.00692
0.099	0.22545	0.26789		0.099	0.47357	0.6106	0.60975	0.58798		0.1002	0.01186	0.00807		0.099	0.01167	0.00687
0.0992	0.22321	0.26851		0.0992	0.47711	0.61184	0.60781	0.58548		0.1004	0.01189	0.00796		0.0992	0.01162	0.00688
0.0994	0.21884	0.27253		0.0994	0.48176	0.61045	0.60897	0.58131		0.1006	0.0119	0.00799		0.0994	0.01153	0.0069
0.0996	0.21356	0.27722		0.0996	0.48566	0.60701	0.61186	0.57665		0.1008	0.01189	0.00804		0.0996	0.01144	0.00687
0.0998	0.20957	0.27926		0.0998	0.48774	0.60409	0.61486	0.57239		0.101	0.01184	0.00804		0.0998	0.01136	0.00683
0.1	0.20819	0.27749		0.1	0.48786	0.60391	0.61739	0.56927		0.1012	0.0118	0.00802		0.1	0.01129	0.00682
0.1002	0.20917	0.27416		0.1002	0.48669	0.60631	0.61955	0.5682		0.1014	0.01178	0.00792		0.1002	0.01127	0.00682
0.1004	0.21155	0.27286		0.1004	0.48528	0.60923	0.62119	0.56947		0.1016	0.01181	0.00788		0.1004	0.0113	0.00682
0.1006	0.21503	0.27485		0.1006	0.4844	0.61066	0.62176	0.57208		0.1018	0.01188	0.00789		0.1006	0.01135	0.00681
0.1008	0.22015	0.27751		0.1008	0.48405	0.60972	0.62087	0.57447		0.102	0.01192	0.00797		0.1008	0.0114	0.00676
0.101	0.22717	0.27679		0.101	0.4834	0.60635	0.6187	0.57615		0.1022	0.01192	0.00807		0.101	0.01143	0.00664
0.1012	0.23485	0.27081		0.1012	0.48142	0.60117	0.6163	0.57815		0.1024	0.01187	0.00814		0.1012	0.01147	0.00655
0.1014	0.24014	0.26105		0.1014	0.47805	0.59588	0.61539	0.58163		0.1026	0.01185	0.0081		0.1014	0.01154	0.00656
0.1016	0.23972	0.25077		0.1016	0.47455	0.5929	0.61714	0.58621		0.1028	0.01185	0.00808		0.1016	0.01163	0.00671
0.1018	0.23246	0.24301		0.1018	0.47236	0.59368	0.62057	0.59013		0.103	0.01186	0.00803		0.1018	0.01171	0.00683
0.102	0.22067	0.23947		0.102	0.47154	0.5974	0.62293	0.59176		0.1032	0.01183	0.00793		0.102	0.01174	0.0069
0.1022	0.20874	0.24016		0.1022	0.47107	0.60177	0.62248	0.59099		0.1034	0.01175	0.00787		0.1022	0.01173	0.00691
0.1024	0.20039	0.2441		0.1024	0.47051	0.60487	0.6203	0.58921		0.1036	0.01168	0.00783		0.1024	0.01169	0.00687
0.1026	0.19717	0.25059		0.1026	0.47048	0.60627	0.61891	0.58784		0.1038	0.01162	0.00784		0.1026	0.01166	0.00683
0.1028	0.19902	0.25942		0.1028	0.47155	0.60676	0.61919	0.58708		0.104	0.01159	0.00786		0.1028	0.01165	0.00681
0.103	0.20492	0.26943		0.103	0.47338	0.60724	0.61948	0.58598		0.1042	0.01155	0.00793		0.103	0.01163	0.00677
0.1032	0.21304	0.27795		0.1032	0.47526	0.60792	0.61774	0.58394		0.1044	0.01153	0.00808		0.1032	0.01159	0.00672
0.1034	0.22095	0.28298		0.1034	0.47677	0.60837	0.61397	0.58177		0.1046	0.01157	0.00818		0.1034	0.01154	0.00667
0.1036	0.2264	0.28569		0.1036	0.47756	0.60793	0.61001	0.58097		0.1048	0.01168	0.00812		0.1036	0.01153	0.00659
0.1038	0.228	0.28929		0.1038	0.47727	0.60641	0.60725	0.58182		0.105	0.01182	0.00794		0.1038	0.01154	0.00648
0.104	0.2257	0.29507		0.104	0.47591	0.60433	0.60532	0.58273		0.1052	0.01192	0.00784		0.104	0.01156	0.00647
0.1042	0.22129	0.30047		0.1042	0.47409	0.60267	0.60344	0.58167		0.1054	0.01192	0.00796		0.1042	0.01154	0.00654
0.1044	0.21804	0.30171		0.1044	0.47247	0.60192	0.60249	0.57829		0.1056	0.01184	0.00811		0.1044	0.01147	0.00661
0.1046	0.21891	0.29818		0.1046	0.47138	0.6016	0.60456	0.57447		0.1058	0.01171	0.008		0.1046	0.0114	0.00668
0.1048	0.22445	0.29356		0.1048	0.47094	0.60068	0.61035	0.57285		0.106	0.01162	0.00783		0.1048	0.01137	0.00676
0.105	0.23224	0.29216		0.105	0.47108	0.59884	0.61761	0.57484		0.1062	0.0116	0.00779		0.105	0.0114	0.00682
0.1052	0.23827	0.2948		0.1052	0.47148	0.59726	0.62255	0.57966		0.1064	0.01167	0.00786		0.1052	0.0115	0.00674
0.1054	0.23941	0.29866		0.1054	0.47164	0.59763	0.62272	0.58526		0.1066	0.01181	0.00793		0.1054	0.01161	0.00663
0.1056	0.23532	0.30025		0.1056	0.47126	0.60025	0.61836	0.58991		0.1068	0.01194	0.00787		0.1056	0.0117	0.00657
0.1058	0.22844	0.29779		0.1058	0.47057	0.60344	0.61195	0.59297		0.107	0.01204	0.00772		0.1058	0.01176	0.00657
0.106	0.22227	0.29141		0.106	0.47009	0.60495	0.60685	0.59449		0.1072	0.01209	0.0076		0.106	0.01179	0.00649
0.1062	0.21914	0.28287		0.1062	0.4701	0.60394	0.60585	0.59452		0.1074	0.01211	0.00764		0.1062	0.0118	0.00648
0.1064	0.21892	0.27531		0.1064	0.47022	0.60141	0.60976	0.59294		0.1076	0.01209	0.00776		0.1064	0.01176	0.00651
0.1066	0.21963	0.27183		0.1066	0.46977	0.59908	0.6168	0.58953		0.1078	0.01202	0.0078		0.1066	0.0117	0.00644
0.1068	0.22006	0.27342		0.1068	0.46856	0.59778	0.62384	0.5842		0.108	0.01191	0.00778		0.1068	0.01159	0.00647
0.107	0.22143	0.27824		0.107	0.4672	0.59707	0.62876	0.57747		0.1082	0.01179	0.00779		0.107	0.01146	0.00654
0.1072	0.22539	0.28314		0.1072	0.46667	0.5962	0.63139	0.5711		0.1084	0.01172	0.00788		0.1072	0.01133	0.00656
0.1074	0.23065	0.2858		0.1074	0.46749	0.59517	0.63237	0.56777		0.1086	0.01173	0.0079		0.1074	0.01126	0.00658
0.1076	0.233	0.28571		0.1076	0.46961	0.59438	0.63155	0.56939		0.1088	0.01179	0.00787		0.1076	0.0113	0.00659
0.1078	0.22934	0.28363		0.1078	0.47264	0.59352	0.62809	0.57525		0.109	0.01185	0.00793		0.1078	0.01141	0.00657
0.108	0.22094	0.2807		0.108	0.47588	0.59171	0.62214	0.58224		0.1092	0.01188	0.008		0.108	0.01155	0.00651
0.1082	0.21232	0.27788		0.1082	0.47823	0.58897	0.6159	0.5873		0.1094	0.01185	0.00794		0.1082	0.01165	0.00646
0.1084	0.20736	0.27585		0.1084	0.47844	0.5869	0.61229	0.58932		0.1096	0.01174	0.00782		0.1084	0.01169	0.00638
0.1086	0.20658	0.27485		0.1086	0.47598	0.58729	0.61262	0.58877		0.1098	0.01159	0.00784		0.1086	0.01168	0.00638
0.1088	0.20774	0.27445		0.1088	0.47146	0.59048	0.61573	0.58629		0.11	0.01142	0.00794		0.1088	0.01163	0.00645
0.109	0.20882	0.27382		0.109	0.46628	0.59531	0.61918	0.58247		0.1102	0.0113	0.00802		0.109	0.01156	0.00654
0.1092	0.21002	0.2726		0.1092	0.46152	0.60012	0.62066	0.57831		0.1104	0.01128	0.00802		0.1092	0.01147	0.00662
0.1094	0.21259	0.27142		0.1094	0.45735	0.60321	0.61884	0.57492		0.1106	0.01138	0.00799		0.1094	0.01141	0.0066
0.1096	0.21669	0.27129		0.1096	0.45364	0.60315	0.61352	0.5726		0.1108	0.01157	0.00792		0.1096	0.01136	0.0065
0.1098	0.22106	0.27243		0.1098	0.45073	0.59966	0.60554	0.5709		0.111	0.01177	0.00787		0.1098	0.01133	0.00641
0.11	0.22454	0.27401		0.11	0.44936	0.59422	0.59674	0.56976		0.1112	0.01193	0.00776		0.11	0.0113	0.00639
0.1102	0.22706	0.27483		0.1102	0.44991	0.58909	0.59015	0.56999		0.1114	0.01204	0.00769		0.1102	0.01131	0.00641
0.1104	0.22909	0.27402		0.1104	0.45204	0.58562	0.58902	0.57195		0.1116	0.01209	0.00779		0.1104	0.01135	0.00639
0.1106	0.23067	0.27108		0.1106	0.45482	0.58379	0.59449	0.57437		0.1118	0.01205	0.00794		0.1106	0.0114	0.00633
0.1108	0.2312	0.26609		0.1108	0.45702	0.58339	0.60436	0.5748		0.112	0.01193	0.008		0.1108	0.0114	0.00633
0.111	0.23011	0.25988		0.111	0.45774	0.58478	0.6148	0.5714		0.1122	0.01179	0.00794		0.111	0.01134	0.00642
0.1112	0.22747	0.25411		0.1112	0.45715	0.5882	0.62325	0.56445		0.1124	0.01169	0.0079		0.1112	0.0112	0.00654
0.1114	0.2241	0.25073		0.1114	0.45629	0.59258	0.62898	0.55654		0.1126	0.01165	0.00797		0.1114	0.01104	0.00665
0.1116	0.2214	0.2509		0.1116	0.45606	0.59584	0.63141	0.55124		0.1128	0.01162	0.00807		0.1116	0.01094	0.00668
0.1118	0.2205	0.25417		0.1118	0.4566	0.59658	0.62942	0.5511		0.113	0.01156	0.00797		0.1118	0.01093	0.00661
0.112	0.22128	0.2588		0.112	0.45777	0.59517	0.62326	0.55603		0.1132	0.01147	0.0077		0.112	0.01103	0.00657
0.1122	0.22203	0.26336		0.1122	0.45963	0.59307	0.61588	0.56322		0.1134	0.0114	0.00755		0.1122	0.01117	0.00659
0.1124	0.22088	0.26791		0.1124	0.46205	0.59158	0.61081	0.56897		0.1136	0.01139	0.00757		0.1124	0.01129	0.00658
0.1126	0.21796	0.27292		0.1126	0.46457	0.59142	0.60872	0.57086		0.1138	0.01142	0.00764		0.1126	0.01133	0.00651
0.1128	0.21566	0.2773		0.1128	0.46649	0.5929	0.60716	0.5688		0.114	0.01149	0.00771		0.1128	0.01128	0.00653
0.113	0.2163	0.27821		0.113	0.46697	0.59566	0.60388	0.56454		0.1142	0.01158	0.00772		0.113	0.0112	0.00656
0.1132	0.21992	0.27385		0.1132	0.46514	0.59856	0.59927	0.56073		0.1144	0.01168	0.00773		0.1132	0.01112	0.00659
0.1134	0.22455	0.26617		0.1134	0.46092	0.60051	0.59567	0.55981		0.1146	0.01176	0.00772		0.1134	0.01111	0.00657
0.1136	0.2283	0.26015		0.1136	0.45547	0.60136	0.59482	0.56309		0.1148	0.0118	0.00769		0.1136	0.01117	0.00649
0.1138	0.23043	0.25958		0.1138	0.45045	0.60149	0.59671	0.56992		0.115	0.0118	0.00764		0.1138	0.01131	0.00645
0.114	0.23108	0.26418		0.114	0.447	0.60103	0.60039	0.57781		0.1152	0.01178	0.00765		0.114	0.01146	0.00645
0.1142	0.23093	0.27122		0.1142	0.44542	0.59988	0.60511	0.58388		0.1154	0.01175	0.00772		0.1142	0.01158	0.00651
0.1144	0.23106	0.27897		0.1144	0.44531	0.59814	0.61018	0.5867		0.1156	0.01171	0.00786		0.1144	0.01164	0.00657
0.1146	0.2323	0.28705		0.1146	0.44543	0.59603	0.61438	0.5869		0.1158	0.01167	0.00801		0.1146	0.01164	0.00662
0.1148	0.23437	0.29423		0.1148	0.44449	0.59364	0.61648	0.58618		0.116	0.01161	0.00798		0.1148	0.01163	0.00667
0.115	0.23605	0.29803		0.115	0.44268	0.59104	0.6164	0.58573		0.1162	0.01154	0.00783		0.115	0.01162	0.00665
0.1152	0.23632	0.29684		0.1152	0.44215	0.58842	0.61515	0.58571		0.1164	0.0115	0.00774		0.1152	0.01162	0.00662
0.1154	0.23522	0.2913		0.1154	0.44495	0.58616	0.61361	0.58576		0.1166	0.01149	0.00774		0.1154	0.01162	0.00662
0.1156	0.23337	0.2834		0.1156	0.45063	0.58454	0.61181	0.58534		0.1168	0.0115	0.0078		0.1156	0.01161	0.00658
0.1158	0.231	0.27489		0.1158	0.45642	0.58368	0.6094	0.58364		0.117	0.0115	0.00784		0.1158	0.01158	0.00651
0.116	0.22753	0.26695		0.116	0.45992	0.58369	0.60629	0.5799		0.1172	0.01149	0.00786		0.116	0.01151	0.00643
0.1162	0.22243	0.2606		0.1162	0.46113	0.58457	0.60307	0.57445		0.1174	0.01152	0.00779		0.1162	0.0114	0.00634
0.1164	0.21634	0.25676		0.1164	0.46176	0.58579	0.60088	0.56908		0.1176	0.01157	0.00769		0.1164	0.01129	0.00635
0.1166	0.21157	0.25612		0.1166	0.46302	0.58671	0.60033	0.5658		0.1178	0.01166	0.00764		0.1166	0.01123	0.00638
0.1168	0.21078	0.25892		0.1168	0.46445	0.58754	0.60062	0.5653		0.118	0.01174	0.00772		0.1168	0.01122	0.00646
0.117	0.21484	0.26492		0.117	0.46471	0.58928	0.60059	0.56685		0.1182	0.01183	0.00779		0.117	0.01125	0.00658
0.1172	0.22192	0.27301		0.1172	0.46316	0.59242	0.60045	0.56955		0.1184	0.01189	0.00777		0.1172	0.0113	0.00662
0.1174	0.22886	0.2812		0.1174	0.46056	0.59613	0.60157	0.57309		0.1186	0.0119	0.00776		0.1174	0.01137	0.0066
0.1176	0.23323	0.28729		0.1176	0.45855	0.59891	0.60461	0.57679		0.1188	0.01183	0.00776		0.1176	0.01144	0.0065
0.1178	0.2344	0.28947		0.1178	0.45821	0.59958	0.60889	0.57866		0.119	0.01172	0.00773		0.1178	0.01148	0.00636
0.118	0.23273	0.28694		0.118	0.45896	0.59773	0.6135	0.57675		0.1192	0.01162	0.00768		0.118	0.01144	0.00625
0.1182	0.22834	0.28093		0.1182	0.45916	0.59409	0.61791	0.57152		0.1194	0.01159	0.00771		0.1182	0.01134	0.00624
0.1184	0.2213	0.27524		0.1184	0.4579	0.59023	0.62113	0.56586		0.1196	0.01162	0.00776		0.1184	0.01123	0.00623
0.1186	0.21297	0.27404		0.1186	0.45585	0.58765	0.62151	0.5622		0.1198	0.01167	0.00771		0.1186	0.01115	0.00616
0.1188	0.20605	0.2782		0.1188	0.45406	0.58693	0.61807	0.5601		0.12	0.0117	0.00759		0.1188	0.01111	0.00608
0.119	0.20275	0.28413		0.119	0.45239	0.58772	0.6122	0.5574		0.1202	0.0117	0.00759		0.119	0.01106	0.00608
0.1192	0.20348	0.28704		0.1192	0.44963	0.58913	0.60709	0.55327		0.1204	0.01168	0.00762		0.1192	0.01098	0.00621
0.1194	0.20742	0.28517		0.1194	0.44539	0.59007	0.60533	0.54939		0.1206	0.01164	0.00764		0.1194	0.0109	0.0063
0.1196	0.21328	0.28053		0.1196	0.44123	0.58949	0.60682	0.54802		0.1208	0.0116	0.00771		0.1196	0.01087	0.00632
0.1198	0.21931	0.27598		0.1198	0.43955	0.58705	0.60941	0.54963		0.121	0.01157	0.00773		0.1198	0.0109	0.00633
0.12	0.22351	0.27226		0.12	0.441	0.58338	0.61108	0.55287		0.1212	0.01157	0.00772		0.12	0.01097	0.00629
0.1202	0.22463	0.26836		0.1202	0.44376	0.57953	0.61123	0.55607		0.1214	0.01158	0.00776		0.1202	0.01103	0.00628
0.1204	0.2229	0.26414		0.1204	0.44563	0.57598	0.61017	0.55846		0.1216	0.01159	0.00777		0.1204	0.01108	0.00632
0.1206	0.21965	0.26171		0.1206	0.44621	0.5726	0.6083	0.56011		0.1218	0.01157	0.00772		0.1206	0.01111	0.00626
0.1208	0.21615	0.26347		0.1208	0.44695	0.56961	0.60617	0.56128		0.122	0.01155	0.00763		0.1208	0.01114	0.0062
0.121	0.21264	0.26862		0.121	0.44936	0.56791	0.60465	0.56185		0.1222	0.01155	0.00756		0.121	0.01115	0.00622
0.1212	0.20924	0.27249		0.1212	0.45371	0.56848	0.60444	0.56157		0.1224	0.01158	0.00754		0.1212	0.01114	0.00623
0.1214	0.20772	0.27078		0.1214	0.45897	0.57144	0.60514	0.56068		0.1226	0.0116	0.00752		0.1214	0.01112	0.00628
0.1216	0.21093	0.26409		0.1216	0.46349	0.57598	0.60542	0.56013		0.1228	0.01161	0.00753		0.1216	0.01111	0.00635
0.1218	0.21991	0.25711		0.1218	0.46576	0.58067	0.6046	0.56102		0.123	0.0116	0.00751		0.1218	0.01113	0.00643
0.122	0.23209	0.25341		0.122	0.46519	0.58414	0.60352	0.56388		0.1232	0.01156	0.00745		0.122	0.01119	0.0065
0.1222	0.24278	0.25249		0.1222	0.46238	0.58587	0.60358	0.56797		0.1234	0.01149	0.00743		0.1222	0.01127	0.00648
0.1224	0.2479	0.25219		0.1224	0.45865	0.5864	0.60486	0.57135		0.1236	0.01137	0.0075		0.1224	0.01134	0.00641
0.1226	0.24556	0.25255		0.1226	0.45508	0.58644	0.60622	0.57188		0.1238	0.01123	0.00753		0.1226	0.01135	0.00634
0.1228	0.23662	0.25577		0.1228	0.4521	0.58587	0.60668	0.56911		0.124	0.01112	0.0075		0.1228	0.01129	0.00627
0.123	0.225	0.26258		0.123	0.44979	0.5841	0.606	0.56488		0.1242	0.01108	0.00748		0.123	0.01121	0.00627
0.1232	0.21579	0.27034		0.1232	0.4484	0.58107	0.60396	0.56164		0.1244	0.01115	0.0075		0.1232	0.01114	0.00635
0.1234	0.2119	0.27528		0.1234	0.44838	0.57755	0.60001	0.56024		0.1246	0.0113	0.00747		0.1234	0.01112	0.00638
0.1236	0.21241	0.27621		0.1236	0.44997	0.57432	0.5939	0.55992		0.1248	0.01145	0.00742		0.1236	0.01111	0.00634
0.1238	0.21466	0.27512		0.1238	0.4525	0.5717	0.58662	0.55991		0.125	0.01156	0.00749		0.1238	0.01111	0.00634
0.124	0.21665	0.27427		0.124	0.45445	0.56985	0.58064	0.56031		0.1252	0.01159	0.00759		0.124	0.01112	0.00638
0.1242	0.21733	0.27374		0.1242	0.45447	0.56933	0.57882	0.56146		0.1254	0.01155	0.00772		0.1242	0.01114	0.00638
0.1244	0.21619	0.27261		0.1244	0.4526	0.57065	0.58243	0.5631		0.1256	0.01147	0.00776		0.1244	0.01117	0.00624
0.1246	0.21323	0.27136		0.1246	0.45	0.5736	0.59005	0.56447		0.1258	0.01139	0.00769		0.1246	0.0112	0.00613
0.1248	0.20891	0.2717		0.1248	0.44764	0.5773	0.59838	0.56471		0.126	0.01131	0.00758		0.1248	0.0112	0.00612
0.125	0.20391	0.27423		0.125	0.44571	0.58084	0.60407	0.56337		0.1262	0.01126	0.00747		0.125	0.01118	0.00618
0.1252	0.19939	0.27744		0.1252	0.44428	0.5835	0.60544	0.56084		0.1264	0.01126	0.0074		0.1252	0.01113	0.00625
0.1254	0.19699	0.2788		0.1254	0.44388	0.58457	0.60316	0.55816		0.1266	0.01135	0.00741		0.1254	0.01107	0.00623
0.1256	0.19784	0.27596		0.1256	0.44487	0.58339	0.59917	0.55606		0.1268	0.0115	0.00747		0.1256	0.01103	0.00618
0.1258	0.20159	0.26815		0.1258	0.4466	0.57995	0.59494	0.55435		0.127	0.01166	0.0076		0.1258	0.011	0.00617
0.126	0.20679	0.25762		0.126	0.44784	0.57548	0.59101	0.5526		0.1272	0.01178	0.00758		0.126	0.01096	0.00626
0.1262	0.21193	0.24929		0.1262	0.44798	0.57214	0.58824	0.55121		0.1274	0.01183	0.00753		0.1262	0.01094	0.00632
0.1264	0.21631	0.24739		0.1264	0.44741	0.57173	0.58838	0.55141		0.1276	0.01179	0.00753		0.1264	0.01094	0.00627
0.1266	0.22024	0.25206		0.1266	0.44685	0.57419	0.5927	0.55405		0.1278	0.01171	0.00753		0.1266	0.01099	0.00623
0.1268	0.22441	0.25961		0.1268	0.44656	0.57752	0.60048	0.55867		0.128	0.01162	0.00754		0.1268	0.01108	0.00626
0.127	0.22851	0.26588		0.127	0.44616	0.57963	0.60915	0.56363		0.1282	0.01155	0.00757		0.127	0.01118	0.00622
0.1272	0.2311	0.26911		0.1272	0.44503	0.58	0.61558	0.56726		0.1284	0.01147	0.00759		0.1272	0.01125	0.00614
0.1274	0.23109	0.27003		0.1274	0.44301	0.57957	0.61777	0.56891		0.1286	0.0114	0.00759		0.1274	0.01129	0.00609
0.1276	0.22892	0.27044		0.1276	0.44103	0.57913	0.61582	0.56891		0.1288	0.01134	0.00759		0.1276	0.01129	0.00618
0.1278	0.22597	0.27196		0.1278	0.44063	0.57882	0.6116	0.56746		0.129	0.01131	0.00753		0.1278	0.01126	0.00624
0.128	0.22344	0.27498		0.128	0.44257	0.57876	0.6071	0.56399		0.1292	0.01134	0.00745		0.128	0.01119	0.00621
0.1282	0.22203	0.27812		0.1282	0.44578	0.5793	0.6031	0.55814		0.1294	0.01136	0.00746		0.1282	0.01107	0.00611
0.1284	0.22187	0.27941		0.1284	0.44816	0.58022	0.59929	0.55088		0.1296	0.01135	0.00755		0.1284	0.01093	0.00602
0.1286	0.22214	0.27862		0.1286	0.44881	0.58057	0.59536	0.54418		0.1298	0.01131	0.00764		0.1286	0.0108	0.00595
0.1288	0.22138	0.27788		0.1288	0.44896	0.57995	0.59213	0.53967		0.13	0.01129	0.00765		0.1288	0.01071	0.00593
0.129	0.21862	0.27912		0.129	0.45026	0.57944	0.59106	0.53802		0.1302	0.01136	0.00756		0.129	0.01067	0.00599
0.1292	0.21423	0.2813		0.1292	0.45234	0.58073	0.59227	0.53931		0.1304	0.01148	0.00748		0.1292	0.0107	0.0061
0.1294	0.20954	0.28111		0.1294	0.45274	0.58422	0.59363	0.54331		0.1306	0.01159	0.00756		0.1294	0.01078	0.00617
0.1296	0.20591	0.27654		0.1296	0.44944	0.58855	0.59289	0.54906		0.1308	0.01164	0.00761		0.1296	0.01089	0.00616
0.1298	0.20401	0.26889		0.1298	0.44329	0.59183	0.59059	0.55472		0.131	0.01161	0.00753		0.1298	0.01101	0.00607
0.13	0.20334	0.26093		0.13	0.43758	0.59304	0.58991	0.55827		0.1312	0.01152	0.00746		0.13	0.01108	0.00597
0.1302	0.20264	0.25478		0.1302	0.43539	0.59219	0.59331	0.55881		0.1314	0.01139	0.00742		0.1302	0.01109	0.00592
0.1304	0.20131	0.25193		0.1304	0.43711	0.58964	0.59979	0.55733		0.1316	0.01123	0.00745		0.1304	0.01106	0.00598
0.1306	0.20028	0.25341		0.1306	0.4404	0.58574	0.60569	0.556		0.1318	0.0111	0.00743		0.1306	0.01103	0.00608
0.1308	0.20099	0.2587		0.1308	0.44221	0.5811	0.60809	0.55672		0.132	0.01105	0.00746		0.1308	0.01105	0.00609
0.131	0.20339	0.26561		0.131	0.44108	0.57688	0.60655	0.55968		0.1322	0.01108	0.00755		0.131	0.0111	0.0061
0.1312	0.20548	0.27177		0.1312	0.4379	0.5743	0.60201	0.56304		0.1324	0.01116	0.00752		0.1312	0.01117	0.00614
0.1314	0.20504	0.27556		0.1314	0.43482	0.57365	0.59508	0.56421		0.1326	0.01124	0.00734		0.1314	0.01119	0.00614
0.1316	0.20194	0.27588		0.1316	0.43369	0.57423	0.58679	0.56197		0.1328	0.01131	0.00729		0.1316	0.01115	0.00616
0.1318	0.19842	0.27257		0.1318	0.43487	0.57517	0.57981	0.55759		0.133	0.01136	0.00739		0.1318	0.01106	0.00622
0.132	0.19696	0.26717		0.132	0.43719	0.57624	0.57703	0.55388		0.1332	0.01141	0.00747		0.132	0.01099	0.00623
0.1322	0.19821	0.26223		0.1322	0.43876	0.57767	0.57889	0.55259		0.1334	0.01144	0.00748		0.1322	0.01096	0.00622
0.1324	0.20118	0.25995		0.1324	0.43818	0.57945	0.58314	0.55287		0.1336	0.01145	0.00737		0.1324	0.01097	0.00627
0.1326	0.20491	0.26126		0.1326	0.43529	0.58091	0.58739	0.55238		0.1338	0.01141	0.00735		0.1326	0.01096	0.00633
0.1328	0.20928	0.26537		0.1328	0.43131	0.58109	0.59083	0.54993		0.134	0.01132	0.00742		0.1328	0.01091	0.00633
0.133	0.21426	0.26988		0.133	0.4284	0.57978	0.59365	0.54686		0.1342	0.01122	0.00749		0.133	0.01085	0.00626
0.1332	0.21913	0.27249		0.1332	0.42858	0.57779	0.59606	0.54559		0.1344	0.01117	0.00744		0.1332	0.01082	0.00619
0.1334	0.22273	0.27313		0.1334	0.43237	0.57612	0.59781	0.54702		0.1346	0.01119	0.00732		0.1334	0.01085	0.00608
0.1336	0.22453	0.27374		0.1336	0.43833	0.57528	0.59807	0.54964		0.1348	0.01124	0.00725		0.1336	0.0109	0.00598
0.1338	0.22532	0.27564		0.1338	0.44355	0.5754	0.59582	0.55115		0.135	0.01129	0.00725		0.1338	0.01093	0.00601
0.134	0.22675	0.27789		0.134	0.44502	0.57641	0.59117	0.55048		0.1352	0.01129	0.00733		0.134	0.01092	0.00608
0.1342	0.2299	0.27871		0.1342	0.44139	0.57746	0.58614	0.54842		0.1354	0.01126	0.00742		0.1342	0.01088	0.00608
0.1344	0.2342	0.27777		0.1344	0.43434	0.57701	0.58349	0.54651		0.1356	0.01124	0.00745		0.1344	0.01084	0.00596
0.1346	0.2378	0.27622		0.1346	0.42793	0.57421	0.58436	0.54572		0.1358	0.01126	0.00746		0.1346	0.01083	0.00585
0.1348	0.23853	0.27488		0.1348	0.42592	0.56997	0.58731	0.54573		0.136	0.01132	0.00743		0.1348	0.01083	0.00589
0.135	0.23498	0.27331		0.135	0.42919	0.56621	0.58968	0.5457		0.1362	0.01141	0.00741		0.135	0.01083	0.006
0.1352	0.22779	0.27085		0.1352	0.43557	0.56414	0.5898	0.54551		0.1364	0.01149	0.00744		0.1352	0.01082	0.00602
0.1354	0.22004	0.26785		0.1354	0.44189	0.56361	0.58823	0.5458		0.1366	0.01157	0.0074		0.1354	0.01083	0.00594
0.1356	0.21517	0.2653		0.1356	0.44624	0.56403	0.58709	0.54689		0.1368	0.01162	0.00737		0.1356	0.01085	0.00585
0.1358	0.21399	0.26369		0.1358	0.4485	0.56504	0.58812	0.54802		0.137	0.01164	0.0074		0.1358	0.01087	0.00583
0.136	0.21428	0.26258		0.136	0.44939	0.56617	0.59141	0.5482		0.1372	0.01161	0.00743		0.136	0.01088	0.0058
0.1362	0.21349	0.26148		0.1362	0.44951	0.56658	0.59582	0.54712		0.1374	0.01155	0.00747		0.1362	0.01085	0.00577
0.1364	0.21127	0.2608		0.1364	0.44934	0.5657	0.60031	0.54507		0.1376	0.0115	0.00744		0.1364	0.01081	0.00578
0.1366	0.20906	0.26175		0.1366	0.44928	0.56393	0.60434	0.54232		0.1378	0.01145	0.00737		0.1366	0.01076	0.00586
0.1368	0.20799	0.26515		0.1368	0.44927	0.56234	0.60716	0.53914		0.138	0.01137	0.00728		0.1368	0.0107	0.00595
0.137	0.2077	0.26995		0.137	0.44855	0.56196	0.6078	0.5361		0.1382	0.01128	0.00736		0.137	0.01064	0.00611
0.1372	0.20698	0.27309		0.1372	0.44642	0.56335	0.60623	0.53389		0.1384	0.01119	0.0075		0.1372	0.01059	0.00617
0.1374	0.2051	0.27166		0.1374	0.44345	0.5664	0.60361	0.53274		0.1386	0.01112	0.00751		0.1374	0.01057	0.00608
0.1376	0.20247	0.26577		0.1376	0.44156	0.57011	0.60093	0.53236		0.1388	0.01108	0.00749		0.1376	0.01056	0.00608
0.1378	0.19994	0.25924		0.1378	0.4422	0.57292	0.59794	0.5323		0.139	0.01109	0.00751		0.1378	0.01056	0.00616
0.138	0.19811	0.25628		0.138	0.44456	0.57372	0.59398	0.53234		0.1392	0.01112	0.00747		0.138	0.01056	0.00613
0.1382	0.19733	0.25738		0.1382	0.44613	0.57267	0.58918	0.53233		0.1394	0.01116	0.00737		0.1382	0.01056	0.00604
0.1384	0.19803	0.25919		0.1384	0.44538	0.57094	0.58451	0.53211		0.1396	0.01118	0.00729		0.1384	0.01056	0.00596
0.1386	0.20001	0.25838		0.1386	0.44351	0.56961	0.58093	0.53164		0.1398	0.01117	0.00727		0.1386	0.01055	0.00588
0.1388	0.20169	0.25463		0.1388	0.44288	0.5691	0.57902	0.53089		0.14	0.01113	0.00726		0.1388	0.01053	0.00586
0.139	0.20094	0.24962		0.139	0.44428	0.56917	0.57908	0.52997		0.1402	0.01108	0.00726		0.139	0.01051	0.00593
0.1392	0.19778	0.24453		0.1392	0.44642	0.56932	0.58074	0.52949		0.1404	0.01105	0.0073		0.1392	0.01051	0.00596
0.1394	0.19547	0.23956		0.1394	0.44787	0.56914	0.58277	0.5304		0.1406	0.01107	0.00734		0.1394	0.01052	0.00603
0.1396	0.19764	0.23538		0.1396	0.44853	0.56848	0.58382	0.5329		0.1408	0.01111	0.00732		0.1396	0.01057	0.00608
0.1398	0.20428	0.23357		0.1398	0.44877	0.5675	0.58325	0.53597		0.141	0.01114	0.00731		0.1398	0.01063	0.00609
0.14	0.21141	0.23551		0.14	0.44802	0.56651	0.58125	0.53838		0.1412	0.01112	0.00737		0.14	0.01068	0.0061
0.1402	0.21482	0.24101		0.1402	0.44488	0.56571	0.57876	0.53987		0.1414	0.01107	0.00752		0.1402	0.01071	0.00612
0.1404	0.21345	0.24831		0.1404	0.43859	0.56514	0.57733	0.54084		0.1416	0.01103	0.00748		0.1404	0.01073	0.00606
0.1406	0.20928	0.25511		0.1406	0.43017	0.56481	0.57807	0.54163		0.1418	0.01103	0.00727		0.1406	0.01075	0.00593
0.1408	0.20541	0.25985		0.1408	0.42224	0.56477	0.5804	0.54269		0.142	0.01107	0.00713		0.1408	0.01077	0.00592
0.141	0.20426	0.26193		0.141	0.41765	0.56488	0.58203	0.54488		0.1422	0.01115	0.00708		0.141	0.01081	0.00597
0.1412	0.20629	0.26111		0.1412	0.41757	0.56495	0.58113	0.54844		0.1424	0.01126	0.00706		0.1412	0.01088	0.00593
0.1414	0.20943	0.25745		0.1414	0.42048	0.56502	0.5783	0.55237		0.1426	0.0114	0.00705		0.1414	0.01096	0.0059
0.1416	0.21054	0.25204		0.1416	0.42341	0.56558	0.576	0.55525		0.1428	0.01152	0.00712		0.1416	0.01102	0.00586
0.1418	0.20814	0.24715		0.1418	0.42435	0.56698	0.57596	0.55652		0.143	0.01155	0.00731		0.1418	0.01104	0.00576
0.142	0.20368	0.24511		0.142	0.42348	0.56872	0.57819	0.55639		0.1432	0.01148	0.00749		0.142	0.01104	0.00567
0.1422	0.20004	0.24682		0.1422	0.42219	0.5697	0.58229	0.55501		0.1434	0.01133	0.00751		0.1422	0.01101	0.00563
0.1424	0.19919	0.25118		0.1424	0.42172	0.56932	0.58833	0.55229		0.1436	0.01118	0.00736		0.1424	0.01096	0.0057
0.1426	0.20095	0.25576		0.1426	0.42246	0.56792	0.59566	0.54872		0.1438	0.01112	0.00721		0.1426	0.01089	0.00581
0.1428	0.20368	0.2582		0.1428	0.42387	0.5663	0.60175	0.54599		0.144	0.01116	0.00714		0.1428	0.01083	0.00585
0.143	0.20629	0.25745		0.143	0.42477	0.56489	0.60348	0.54588		0.1442	0.01128	0.00712		0.143	0.01083	0.00584
0.1432	0.20926	0.25422		0.1432	0.4244	0.56361	0.5996	0.54826		0.1444	0.0114	0.00707		0.1432	0.01088	0.00586
0.1434	0.21333	0.25059		0.1434	0.42326	0.56222	0.59188	0.55069		0.1446	0.01145	0.00711		0.1434	0.01093	0.00585
0.1436	0.21755	0.24873		0.1436	0.4225	0.56066	0.58423	0.5507		0.1448	0.01144	0.00724		0.1436	0.01093	0.00587
0.1438	0.21991	0.24953		0.1438	0.42265	0.55928	0.58075	0.5482		0.145	0.01139	0.00735		0.1438	0.01088	0.00588
0.144	0.21942	0.25248		0.144	0.42334	0.55867	0.58317	0.54501		0.1452	0.01134	0.00732		0.144	0.01081	0.00591
0.1442	0.21656	0.25675		0.1442	0.42424	0.55946	0.58944	0.54264		0.1454	0.01131	0.00717		0.1442	0.01077	0.00592
0.1444	0.21216	0.26188		0.1444	0.42551	0.56183	0.59539	0.54117		0.1456	0.01129	0.0071		0.1444	0.01074	0.00592
0.1446	0.20712	0.26686		0.1446	0.4274	0.5653	0.59804	0.54017		0.1458	0.01126	0.00711		0.1446	0.01072	0.00597
0.1448	0.20278	0.26935		0.1448	0.42994	0.56899	0.59736	0.53962		0.146	0.01121	0.0071		0.1448	0.01071	0.00591
0.145	0.20041	0.26729		0.145	0.43267	0.57219	0.59503	0.53951		0.1462	0.01114	0.00711		0.145	0.0107	0.00581
0.1452	0.20016	0.26112		0.1452	0.43443	0.57446	0.59261	0.53947		0.1464	0.01107	0.00713		0.1452	0.0107	0.00582
0.1454	0.20106	0.25364		0.1454	0.43399	0.57531	0.59084	0.53929		0.1466	0.01101	0.00712		0.1454	0.0107	0.00591
0.1456	0.20216	0.24786		0.1456	0.43128	0.5742	0.58959	0.53943		0.1468	0.01098	0.00715		0.1456	0.0107	0.00594
0.1458	0.20305	0.24569		0.1458	0.4277	0.57124	0.58807	0.54091		0.147	0.01098	0.00722		0.1458	0.01073	0.00584
0.146	0.20349	0.24781		0.146	0.425	0.56748	0.58558	0.54475		0.1472	0.01102	0.00729		0.146	0.01081	0.00576
0.1462	0.2031	0.25296		0.1462	0.42412	0.56411	0.58219	0.55126		0.1474	0.01106	0.00736		0.1462	0.01094	0.00573
0.1464	0.20155	0.25782		0.1464	0.4252	0.56114	0.57851	0.5593		0.1476	0.01106	0.00737		0.1464	0.0111	0.00577
0.1466	0.19887	0.25926		0.1466	0.4279	0.55756	0.57528	0.56606		0.1478	0.01103	0.00729		0.1466	0.01123	0.00576
0.1468	0.19538	0.25751		0.1468	0.43123	0.55274	0.57343	0.5685		0.148	0.01101	0.00729		0.1468	0.01128	0.00577
0.147	0.19183	0.25582		0.147	0.43367	0.54747	0.57371	0.56536		0.1482	0.01104	0.00736		0.147	0.01122	0.0058
0.1472	0.18904	0.2571		0.1472	0.43419	0.54344	0.57569	0.55834		0.1484	0.01112	0.00729		0.1472	0.01108	0.00575
0.1474	0.18724	0.26135		0.1474	0.43319	0.54218	0.57759	0.55095		0.1486	0.01123	0.00715		0.1474	0.01093	0.00564
0.1476	0.18584	0.26637		0.1476	0.43179	0.54418	0.57777	0.54601		0.1488	0.01132	0.00704		0.1476	0.01083	0.00566
0.1478	0.1845	0.26984		0.1478	0.43056	0.54858	0.5764	0.5441		0.149	0.01139	0.00699		0.1478	0.0108	0.00576
0.148	0.184	0.27073		0.148	0.42957	0.55346	0.57539	0.54442		0.1492	0.01142	0.00706		0.148	0.0108	0.00584
0.1482	0.18555	0.26904		0.1482	0.42928	0.55721	0.57673	0.54619		0.1494	0.0114	0.00714		0.1482	0.01084	0.00588
0.1484	0.18944	0.26475		0.1484	0.43043	0.55965	0.58084	0.54864		0.1496	0.01135	0.00721		0.1484	0.01089	0.00591
0.1486	0.19448	0.25778		0.1486	0.43285	0.56168	0.5864	0.55014		0.1498	0.01129	0.00734		0.1486	0.01091	0.00594
0.1488	0.19867	0.24909		0.1488	0.43507	0.56373	0.59159	0.54917		0.15	0.01123	0.00739		0.1488	0.0109	0.00581
0.149	0.20033	0.24117		0.149	0.43559	0.56528	0.5952	0.54632		0.1502	0.01114	0.00735		0.149	0.01084	0.00577
0.1492	0.19898	0.23649		0.1492	0.43435	0.5658	0.59658	0.54409		0.1504	0.01102	0.00726		0.1492	0.01079	0.00575
0.1494	0.19581	0.23558		0.1494	0.43265	0.56546	0.59559	0.54417		0.1506	0.01088	0.00715		0.1494	0.0108	0.0057
0.1496	0.19331	0.23703		0.1496	0.43157	0.56481	0.59294	0.54566		0.1508	0.01077	0.00713		0.1496	0.01083	0.00567
0.1498	0.19359	0.2393		0.1498	0.43094	0.56416	0.58978	0.54613		0.151	0.01074	0.00716		0.1498	0.01084	0.00565
0.15	0.19664	0.24186		0.15	0.42995	0.56343	0.58641	0.54412		0.1512	0.01079	0.00722		0.15	0.0108	0.00563
0.1502	0.20013	0.24464		0.1502	0.42849	0.56235	0.58192	0.54033		0.1514	0.01089	0.00719		0.1502	0.01072	0.00569
0.1504	0.20125	0.24717		0.1504	0.42742	0.56074	0.57561	0.53696		0.1516	0.01099	0.00706		0.1504	0.01065	0.00585
0.1506	0.19898	0.24902		0.1506	0.4277	0.55888	0.56842	0.53596		0.1518	0.01104	0.00702		0.1506	0.01063	0.00597
0.1508	0.19468	0.2508		0.1508	0.42939	0.55761	0.56281	0.53746		0.152	0.01103	0.00707		0.1508	0.01066	0.00592
0.151	0.19113	0.25419		0.151	0.43151	0.55762	0.56109	0.53962		0.1522	0.011	0.00715		0.151	0.01071	0.00586
0.1512	0.19071	0.26025		0.1512	0.43258	0.55855	0.56372	0.54032		0.1524	0.01098	0.00715		0.1512	0.01072	0.00586
0.1514	0.19415	0.26771		0.1514	0.43169	0.55868	0.56899	0.5392		0.1526	0.011	0.0071		0.1514	0.0107	0.0059
0.1516	0.2003	0.27336		0.1516	0.42919	0.55615	0.57403	0.53769		0.1528	0.01104	0.00712		0.1516	0.01067	0.00584
0.1518	0.2072	0.27478		0.1518	0.42646	0.55071	0.57653	0.53709		0.153	0.01108	0.00722		0.1518	0.01066	0.00572
0.152	0.21351	0.27193		0.152	0.4248	0.54443	0.57612	0.53713		0.1532	0.0111	0.00727		0.152	0.01066	0.00569
0.1522	0.21903	0.2662		0.1522	0.42439	0.5405	0.57448	0.53677		0.1534	0.01113	0.00727		0.1522	0.01065	0.0057
0.1524	0.22367	0.25903		0.1524	0.42467	0.54065	0.57374	0.5358		0.1536	0.01117	0.00726		0.1524	0.01063	0.00571
0.1526	0.22651	0.25221		0.1526	0.42529	0.5438	0.57482	0.53483		0.1538	0.01118	0.00727		0.1526	0.01061	0.0058
0.1528	0.22646	0.24812		0.1528	0.42617	0.54719	0.57693	0.53411		0.154	0.01115	0.00729		0.1528	0.0106	0.00584
0.153	0.22392	0.24821		0.153	0.42664	0.54867	0.57873	0.53328		0.1542	0.01107	0.00729		0.153	0.01058	0.00585
0.1532	0.2208	0.25149		0.1532	0.42566	0.54803	0.57991	0.53229		0.1544	0.01099	0.00723		0.1532	0.01056	0.00578
0.1534	0.21857	0.25557		0.1534	0.42326	0.54653	0.58138	0.53182		0.1546	0.01095	0.00714		0.1534	0.01055	0.00571
0.1536	0.21669	0.25885		0.1536	0.42111	0.54561	0.58335	0.53229		0.1548	0.01093	0.00709		0.1536	0.01056	0.00564
0.1538	0.21348	0.26034		0.1538	0.42099	0.5462	0.58419	0.53328		0.155	0.01091	0.00701		0.1538	0.01058	0.00563
0.154	0.20828	0.25839		0.154	0.42293	0.54866	0.58224	0.53412		0.1552	0.01088	0.00691		0.154	0.0106	0.00567
0.1542	0.20239	0.25189		0.1542	0.42503	0.55278	0.57815	0.53462		0.1554	0.01085	0.00693		0.1542	0.01061	0.00568
0.1544	0.19771	0.24326		0.1544	0.42521	0.55745	0.57422	0.53489		0.1556	0.01085	0.00705		0.1544	0.01061	0.00563
0.1546	0.19494	0.23816		0.1546	0.42319	0.56085	0.57198	0.53501		0.1558	0.01088	0.00718		0.1546	0.01061	0.00553
0.1548	0.19394	0.24097		0.1548	0.4206	0.56166	0.57106	0.53528		0.156	0.01096	0.00726		0.1548	0.01062	0.00549
0.155	0.19517	0.25124		0.155	0.41931	0.56034	0.57018	0.5365		0.1562	0.01106	0.00725		0.155	0.01064	0.00557
0.1552	0.19943	0.26451		0.1552	0.41975	0.55863	0.5686	0.53949		0.1564	0.01114	0.00726		0.1552	0.0107	0.00571
0.1554	0.20608	0.27591		0.1554	0.42097	0.5577	0.56692	0.54399		0.1566	0.01119	0.00715		0.1554	0.01079	0.00583
0.1556	0.2126	0.28282		0.1556	0.42193	0.55697	0.56655	0.54859		0.1568	0.01122	0.00693		0.1556	0.01088	0.00581
0.1558	0.21633	0.28506		0.1558	0.42233	0.55497	0.56856	0.55157		0.157	0.01123	0.00692		0.1558	0.01094	0.00573
0.156	0.21612	0.28342		0.156	0.42226	0.55107	0.57274	0.55177		0.1572	0.01119	0.007		0.156	0.01095	0.00562
0.1562	0.21206	0.27822		0.1562	0.42176	0.54634	0.57766	0.54861		0.1574	0.01109	0.00695		0.1562	0.01088	0.00558
0.1564	0.2048	0.26961		0.1564	0.42133	0.54308	0.58183	0.54216		0.1576	0.01097	0.00689		0.1564	0.01076	0.00571
0.1566	0.19569	0.25907		0.1566	0.42216	0.54326	0.58465	0.53368		0.1578	0.01086	0.00686		0.1566	0.01059	0.00569
0.1568	0.18716	0.24958		0.1568	0.42497	0.54718	0.58629	0.52552		0.158	0.01082	0.00687		0.1568	0.01043	0.00564
0.157	0.18178	0.24361		0.157	0.42858	0.55297	0.5865	0.52017		0.1582	0.01086	0.00689		0.157	0.01032	0.00577
0.1572	0.18057	0.24108		0.1572	0.43077	0.55761	0.58434	0.51927		0.1584	0.01093	0.00697		0.1572	0.0103	0.00587
0.1574	0.18254	0.23994		0.1574	0.4306	0.55877	0.57938	0.52288		0.1586	0.01098	0.0071		0.1574	0.01037	0.00591
0.1576	0.18594	0.23825		0.1576	0.42915	0.55624	0.57292	0.52934		0.1588	0.01099	0.00711		0.1576	0.0105	0.00597
0.1578	0.18988	0.23554		0.1578	0.42757	0.55186	0.56754	0.53596		0.159	0.01095	0.00701		0.1578	0.01063	0.00594
0.158	0.19453	0.23297		0.158	0.42541	0.54811	0.56544	0.54041		0.1592	0.01091	0.00696		0.158	0.01072	0.00578
0.1582	0.19993	0.23281		0.1582	0.42164	0.54643	0.56705	0.54129		0.1594	0.01091	0.00699		0.1582	0.01074	0.00566
0.1584	0.20512	0.23674		0.1584	0.41715	0.54679	0.57074	0.53807		0.1596	0.01094	0.00713		0.1584	0.01068	0.00566
0.1586	0.20862	0.24351		0.1586	0.41478	0.5484	0.57377	0.53143		0.1598	0.01099	0.00722		0.1586	0.01054	0.00568
0.1588	0.20965	0.24906		0.1588	0.41648	0.55062	0.57411	0.52406		0.16	0.01101	0.00708		0.1588	0.0104	0.00568
0.159	0.20872	0.24942		0.159	0.42113	0.55313	0.57208	0.51984		0.1602	0.01098	0.00694		0.159	0.01031	0.00563
0.1592	0.20676	0.24352		0.1592	0.42541	0.55554	0.56992	0.52095		0.1604	0.0109	0.00697		0.1592	0.01034	0.0056
0.1594	0.2044	0.23368		0.1594	0.42646	0.55712	0.56972	0.52566		0.1606	0.0108	0.00705		0.1594	0.01043	0.00562
0.1596	0.20243	0.22479		0.1596	0.42357	0.55721	0.57161	0.52982		0.1608	0.01071	0.00712		0.1596	0.01051	0.00565
0.1598	0.20249	0.22207		0.1598	0.41808	0.55568	0.57395	0.53076		0.161	0.01068	0.00713		0.1598	0.01053	0.00558
0.16	0.20585	0.22729		0.16	0.41223	0.55292	0.57489	0.52939		0.1612	0.01075	0.00707		0.16	0.0105	0.00553
0.1602	0.21142	0.23675		0.1602	0.40808	0.54966	0.57342	0.52856		0.1614	0.01088	0.00701		0.1602	0.01049	0.00553
0.1604	0.21623	0.24405		0.1604	0.4067	0.5467	0.56948	0.53008		0.1616	0.01102	0.00698		0.1604	0.01052	0.00559
0.1606	0.21807	0.24515		0.1606	0.40769	0.5447	0.56401	0.53345		0.1618	0.01112	0.00697		0.1606	0.01058	0.00564
0.1608	0.21717	0.24088		0.1608	0.40921	0.54392	0.55921	0.53668		0.162	0.01119	0.00706		0.1608	0.01065	0.00567
0.161	0.21522	0.23497		0.161	0.4092	0.54436	0.55793	0.53771		0.1622	0.01123	0.00714		0.161	0.01067	0.00569
0.1612	0.21346	0.23068		0.1612	0.40702	0.54589	0.56153	0.53536		0.1624	0.01124	0.00712		0.1612	0.01062	0.00566
0.1614	0.21173	0.22866		0.1614	0.40414	0.54817	0.56847	0.52994		0.1626	0.0112	0.00713		0.1614	0.01051	0.00562
0.1616	0.20927	0.22723		0.1616	0.40312	0.55071	0.57559	0.52335		0.1628	0.01113	0.00718		0.1616	0.01038	0.00563
0.1618	0.20593	0.22486		0.1618	0.40572	0.55304	0.5809	0.51851		0.163	0.01104	0.00712		0.1618	0.01029	0.00563
0.162	0.20247	0.22268		0.162	0.4114	0.55452	0.58444	0.51781		0.1632	0.01094	0.00697		0.162	0.01027	0.00558
0.1622	0.19991	0.22365		0.1622	0.41759	0.55396	0.58668	0.52159		0.1634	0.01084	0.0069		0.1622	0.01035	0.0055
0.1624	0.19907	0.22926		0.1624	0.42155	0.55018	0.58717	0.52775		0.1636	0.01073	0.00695		0.1624	0.01047	0.00541
0.1626	0.20043	0.23749		0.1626	0.42234	0.5437	0.58527	0.53329		0.1638	0.01065	0.00692		0.1626	0.01058	0.00541
0.1628	0.20371	0.24432		0.1628	0.4211	0.53736	0.58132	0.53653		0.164	0.01061	0.00679		0.1628	0.01064	0.0055
0.163	0.20768	0.24697		0.163	0.41988	0.5346	0.57648	0.53772		0.1642	0.01061	0.00671		0.163	0.01067	0.00553
0.1632	0.21071	0.24598		0.1632	0.42012	0.53681	0.57142	0.53776		0.1644	0.01064	0.0068		0.1632	0.01067	0.00557
0.1634	0.21182	0.24453		0.1634	0.42182	0.54222	0.56607	0.53692		0.1646	0.01068	0.00693		0.1634	0.01065	0.00563
0.1636	0.21135	0.24513		0.1636	0.42368	0.54732	0.56064	0.53522		0.1648	0.0107	0.00701		0.1636	0.01062	0.00565
0.1638	0.21056	0.24706		0.1638	0.4244	0.54943	0.55626	0.5334		0.165	0.01069	0.00707		0.1638	0.01058	0.00569
0.164	0.21056	0.24791		0.164	0.42421	0.54817	0.55411	0.53269		0.1652	0.01067	0.00716		0.164	0.01057	0.00566
0.1642	0.21111	0.2474		0.1642	0.42483	0.5452	0.55431	0.53349		0.1654	0.01067	0.00708		0.1642	0.01058	0.00558
0.1644	0.21046	0.24825		0.1644	0.42758	0.54283	0.55595	0.53469		0.1656	0.0107	0.00693		0.1644	0.01061	0.00554
0.1646	0.20678	0.25272		0.1646	0.43172	0.54276	0.55782	0.53468		0.1658	0.01074	0.0069		0.1646	0.01061	0.00553
0.1648	0.20032	0.25991		0.1648	0.43505	0.54537	0.55887	0.53283		0.166	0.01079	0.00694		0.1648	0.01057	0.00548
0.165	0.19408	0.26712		0.165	0.43591	0.5498	0.5586	0.5299		0.1662	0.01081	0.00697		0.165	0.01051	0.00544
0.1652	0.19162	0.27263		0.1652	0.43436	0.55449	0.55759	0.52719		0.1664	0.01084	0.00689		0.1652	0.01046	0.00546
0.1654	0.19403	0.27605		0.1654	0.43157	0.55759	0.5573	0.52559		0.1666	0.01087	0.00682		0.1654	0.01043	0.0055
0.1656	0.19919	0.27671		0.1656	0.42861	0.55753	0.55871	0.52517		0.1668	0.01093	0.00684		0.1656	0.01042	0.00558
0.1658	0.20373	0.27315		0.1658	0.42584	0.5539	0.56127	0.52557		0.167	0.01099	0.00683		0.1658	0.01043	0.0056
0.166	0.20529	0.26462		0.166	0.42319	0.5481	0.56355	0.52663		0.1672	0.01103	0.00672		0.166	0.01045	0.00553
0.1662	0.20364	0.25264		0.1662	0.42046	0.54273	0.5649	0.5283		0.1674	0.01105	0.00657		0.1662	0.01048	0.00545
0.1664	0.20087	0.24069		0.1664	0.41764	0.54003	0.56604	0.53018		0.1676	0.01104	0.00664		0.1664	0.01052	0.00535
0.1666	0.20018	0.23225		0.1666	0.41509	0.54047	0.56806	0.53142		0.1678	0.01102	0.00687		0.1666	0.01054	0.00532
0.1668	0.20284	0.22893		0.1668	0.41338	0.54239	0.57111	0.53165		0.168	0.011	0.00703		0.1668	0.01055	0.00529
0.167	0.20636	0.23011		0.167	0.41274	0.54328	0.57426	0.53146		0.1682	0.01099	0.00701		0.167	0.01054	0.00533
0.1672	0.20666	0.23401		0.1672	0.41304	0.54163	0.57639	0.5318		0.1684	0.01099	0.00686		0.1672	0.01055	0.00543
0.1674	0.20233	0.23916		0.1674	0.41408	0.538	0.5771	0.53328		0.1686	0.01099	0.0068		0.1674	0.01058	0.00548
0.1676	0.19597	0.24483		0.1676	0.41568	0.53439	0.57669	0.53581		0.1688	0.01098	0.00694		0.1676	0.01063	0.00544
0.1678	0.19167	0.25059		0.1678	0.41732	0.53258	0.57575	0.53843		0.169	0.01092	0.00712		0.1678	0.01068	0.00539
0.168	0.19231	0.2559		0.168	0.41824	0.53282	0.57477	0.53933		0.1692	0.01085	0.00717		0.168	0.0107	0.00542
0.1682	0.19837	0.26001		0.1682	0.4181	0.53418	0.57417	0.53705		0.1694	0.01078	0.00712		0.1682	0.01066	0.00555
0.1684	0.20747	0.26208		0.1684	0.41746	0.53573	0.57418	0.53212		0.1696	0.01075	0.00703		0.1684	0.01056	0.00555
0.1686	0.21502	0.26177		0.1686	0.41721	0.53712	0.57433	0.52699		0.1698	0.01078	0.00699		0.1686	0.01046	0.00542
0.1688	0.21738	0.25985		0.1688	0.4174	0.53828	0.57342	0.52412		0.17	0.01085	0.00703		0.1688	0.0104	0.00531
0.169	0.215	0.25781		0.169	0.41705	0.53908	0.57065	0.52438		0.1702	0.01093	0.00706		0.169	0.0104	0.00538
0.1692	0.21164	0.2566		0.1692	0.41545	0.53949	0.56662	0.52728		0.1704	0.01098	0.00703		0.1692	0.01046	0.00548
0.1694	0.21006	0.25616		0.1694	0.41341	0.53955	0.56307	0.53154		0.1706	0.01098	0.00693		0.1694	0.01055	0.00541
0.1696	0.20912	0.25624		0.1696	0.41256	0.53914	0.56167	0.53536		0.1708	0.01092	0.0068		0.1696	0.01062	0.00531
0.1698	0.2057	0.25685		0.1698	0.41374	0.53806	0.56308	0.53695		0.171	0.01082	0.00673		0.1698	0.01065	0.00524
0.17	0.19898	0.2579		0.17	0.41641	0.53659	0.56662	0.5355		0.1712	0.01071	0.0067		0.17	0.01062	0.00518
0.1702	0.19172	0.25849		0.1702	0.41946	0.53564	0.57071	0.53136		0.1714	0.01063	0.00671		0.1702	0.01054	0.00525
0.1704	0.18727	0.25696		0.1704	0.42228	0.5359	0.57346	0.5255		0.1716	0.01058	0.00674		0.1704	0.01043	0.00539
0.1706	0.18639	0.25197		0.1706	0.42498	0.53692	0.57348	0.51913		0.1718	0.01059	0.00671		0.1706	0.0103	0.0055
0.1708	0.18771	0.24408		0.1708	0.42775	0.5373	0.57049	0.51404		0.172	0.01065	0.00665		0.1708	0.0102	0.00553
0.171	0.1904	0.2363		0.171	0.42987	0.53601	0.56537	0.51252		0.1722	0.01076	0.00661		0.171	0.01017	0.00551
0.1712	0.19463	0.23233		0.1712	0.4299	0.53337	0.5597	0.51584		0.1724	0.01089	0.00665		0.1712	0.01023	0.00556
0.1714	0.19967	0.23369		0.1714	0.42701	0.53093	0.55514	0.52288		0.1726	0.01103	0.00672		0.1714	0.01037	0.00571
0.1716	0.2033	0.2384		0.1716	0.42202	0.53053	0.55289	0.53065		0.1728	0.01112	0.00684		0.1716	0.01053	0.00577
0.1718	0.20389	0.24252		0.1718	0.41683	0.53329	0.5534	0.53622		0.173	0.01114	0.00688		0.1718	0.01064	0.00572
0.172	0.20234	0.24311		0.172	0.41292	0.53895	0.55656	0.53825		0.1732	0.0111	0.00694		0.172	0.01068	0.00554
0.1722	0.20112	0.24014		0.1722	0.4107	0.54567	0.56198	0.5371		0.1734	0.01107	0.00701		0.1722	0.01066	0.0053
0.1724	0.20189	0.23642		0.1724	0.41011	0.55092	0.56898	0.53402		0.1736	0.01107	0.00697		0.1724	0.01059	0.00516
0.1726	0.20439	0.2357		0.1726	0.41119	0.55307	0.57597	0.53034		0.1738	0.01111	0.00689		0.1726	0.01052	0.00519
0.1728	0.2074	0.24007		0.1728	0.41363	0.55236	0.58069	0.52726		0.174	0.01113	0.0069		0.1728	0.01046	0.00526
0.173	0.21045	0.24828		0.173	0.4163	0.55038	0.58171	0.52557		0.1742	0.01113	0.00692		0.173	0.01043	0.00537
0.1732	0.21401	0.25666		0.1732	0.41778	0.54869	0.58	0.5252		0.1744	0.01111	0.00692		0.1732	0.01042	0.00544
0.1734	0.21774	0.26216		0.1734	0.41749	0.54807	0.57827	0.52505		0.1746	0.01106	0.00693		0.1734	0.01042	0.00551
0.1736	0.21954	0.2642		0.1736	0.41618	0.54836	0.57846	0.52406		0.1748	0.01102	0.00695		0.1736	0.0104	0.00558
0.1738	0.21754	0.26384		0.1738	0.41527	0.54863	0.58013	0.5226		0.175	0.01098	0.00705		0.1738	0.01037	0.00551
0.174	0.21275	0.26197		0.174	0.41579	0.54762	0.58151	0.52226		0.1752	0.01098	0.00712		0.174	0.01036	0.00543
0.1742	0.20853	0.25925		0.1742	0.41767	0.54469	0.58148	0.52388		0.1754	0.011	0.00703		0.1742	0.01039	0.0054
0.1744	0.20736	0.25683		0.1744	0.41953	0.54032	0.58012	0.52619		0.1756	0.011	0.0069		0.1744	0.01044	0.00537
0.1746	0.20872	0.25557		0.1746	0.4193	0.53593	0.57789	0.52691		0.1758	0.01094	0.0067		0.1746	0.01045	0.0052
0.1748	0.21051	0.25474		0.1748	0.41557	0.53315	0.57544	0.52477		0.176	0.01081	0.00664		0.1748	0.01041	0.00502
0.175	0.21183	0.2522		0.175	0.40878	0.53298	0.57372	0.52007		0.1762	0.01068	0.00673		0.175	0.01032	0.00509
0.1752	0.21345	0.24662		0.1752	0.4012	0.53535	0.57355	0.51415		0.1764	0.01061	0.00681		0.1752	0.0102	0.00526
0.1754	0.21599	0.23904		0.1754	0.39549	0.5393	0.57448	0.50911		0.1766	0.01061	0.00678		0.1754	0.0101	0.00531
0.1756	0.21865	0.23212		0.1756	0.39289	0.54355	0.57448	0.5075		0.1768	0.01067	0.00678		0.1756	0.01007	0.00523
0.1758	0.2201	0.22824		0.1758	0.39259	0.54674	0.57134	0.51056		0.177	0.01072	0.00678		0.1758	0.01013	0.0052
0.176	0.21991	0.22831		0.176	0.39309	0.54746	0.56495	0.51629		0.1772	0.01076	0.00666		0.176	0.01024	0.00525
0.1762	0.21879	0.23186		0.1762	0.39402	0.54507	0.55807	0.52071		0.1774	0.01079	0.00663		0.1762	0.01033	0.00527
0.1764	0.21766	0.23749		0.1764	0.39626	0.5408	0.5542	0.52135		0.1776	0.01084	0.0067		0.1764	0.01034	0.00527
0.1766	0.21674	0.2432		0.1766	0.40018	0.53726	0.55451	0.51911		0.1778	0.01089	0.00684		0.1766	0.0103	0.00524
0.1768	0.21572	0.2468		0.1768	0.40454	0.53622	0.55722	0.51649		0.178	0.01093	0.00702		0.1768	0.01025	0.00529
0.177	0.21445	0.24672		0.177	0.40726	0.53727	0.55996	0.51532		0.1782	0.01095	0.00707		0.177	0.01022	0.00537
0.1772	0.21284	0.24315		0.1772	0.4072	0.53884	0.56198	0.51612		0.1784	0.01094	0.00694		0.1772	0.01024	0.00545
0.1774	0.21024	0.23841		0.1774	0.4048	0.53992	0.56388	0.51848		0.1786	0.01091	0.00678		0.1774	0.01029	0.00544
0.1776	0.20576	0.23581		0.1776	0.40136	0.54035	0.56621	0.52102		0.1788	0.01089	0.0067		0.1776	0.01034	0.0054
0.1778	0.19996	0.23752		0.1778	0.39835	0.54001	0.5688	0.52195		0.179	0.0109	0.00666		0.1778	0.01036	0.00538
0.178	0.1956	0.24301		0.178	0.39712	0.53869	0.57101	0.52059		0.1792	0.01092	0.00667		0.178	0.01033	0.00537
0.1782	0.19528	0.24945		0.1782	0.39824	0.53665	0.57199	0.51795		0.1794	0.01093	0.00671		0.1782	0.01028	0.00534
0.1784	0.19847	0.25376		0.1784	0.40075	0.53476	0.5713	0.51548		0.1796	0.0109	0.00672		0.1784	0.01023	0.00524
0.1786	0.20156	0.25472		0.1786	0.40261	0.53373	0.5697	0.51372		0.1798	0.01084	0.00677		0.1786	0.01019	0.00513
0.1788	0.20105	0.25369		0.1788	0.40267	0.53359	0.56876	0.51247		0.18	0.01078	0.00679		0.1788	0.01017	0.00516
0.179	0.19642	0.25373		0.179	0.40175	0.53397	0.56932	0.51169		0.1802	0.01072	0.00683		0.179	0.01015	0.00532
0.1792	0.19026	0.25763		0.1792	0.40158	0.535	0.57059	0.51171		0.1804	0.01067	0.00689		0.1792	0.01015	0.00546
0.1794	0.18648	0.26542		0.1794	0.40278	0.5374	0.57096	0.51277		0.1806	0.01064	0.00693		0.1794	0.01017	0.00547
0.1796	0.1877	0.27368		0.1796	0.40461	0.54136	0.56946	0.51452		0.1808	0.01067	0.00691		0.1796	0.01021	0.00546
0.1798	0.19317	0.27811		0.1798	0.40617	0.54539	0.56644	0.51572		0.181	0.01077	0.00691		0.1798	0.01023	0.0054
0.18	0.19916	0.27728		0.18	0.40749	0.54722	0.56299	0.51467		0.1812	0.01092	0.00682		0.18	0.01021	0.00536
0.1802	0.20247	0.27334		0.1802	0.40924	0.54593	0.55983	0.5109		0.1814	0.01106	0.00675		0.1802	0.01014	0.00531
0.1804	0.20394	0.26933		0.1804	0.41164	0.54264	0.55724	0.50663		0.1816	0.01112	0.00673		0.1804	0.01005	0.0053
0.1806	0.20733	0.26663		0.1806	0.41405	0.53919	0.55596	0.5059		0.1818	0.01109	0.0068		0.1806	0.01004	0.00534
0.1808	0.21446	0.26455		0.1808	0.41544	0.53676	0.55753	0.51103		0.182	0.011	0.00692		0.1808	0.01014	0.00541
0.181	0.22224	0.26121		0.181	0.41509	0.53563	0.56286	0.51991		0.1822	0.01088	0.00692		0.181	0.01032	0.00548
0.1812	0.22537	0.25517		0.1812	0.41261	0.53542	0.57063	0.52735		0.1824	0.01075	0.00674		0.1812	0.01046	0.00547
0.1814	0.22127	0.24765		0.1814	0.40776	0.53542	0.57761	0.52971		0.1826	0.01062	0.00662		0.1814	0.01051	0.00536
0.1816	0.21185	0.24293		0.1816	0.40078	0.53529	0.58079	0.5278		0.1828	0.01051	0.00662		0.1816	0.01047	0.00521
0.1818	0.20124	0.24515		0.1818	0.39308	0.5353	0.57931	0.52506		0.183	0.01043	0.00671		0.1818	0.01042	0.00507
0.182	0.19285	0.25448		0.182	0.38718	0.53581	0.57445	0.52385		0.1832	0.01043	0.00677		0.182	0.01039	0.00503
0.1822	0.18793	0.2667		0.1822	0.38559	0.53684	0.56814	0.52401		0.1834	0.0105	0.00677		0.1822	0.0104	0.00508
0.1824	0.18587	0.27623		0.1824	0.38931	0.53829	0.56156	0.52414		0.1836	0.01061	0.00675		0.1824	0.0104	0.00515
0.1826	0.18549	0.27912		0.1826	0.39698	0.54013	0.55502	0.52313		0.1838	0.0107	0.00683		0.1826	0.01038	0.00526
0.1828	0.18616	0.27444		0.1828	0.40524	0.5421	0.54897	0.52066		0.184	0.01073	0.00695		0.1828	0.01033	0.00527
0.183	0.18784	0.26407		0.183	0.41055	0.54348	0.5449	0.51723		0.1842	0.01071	0.00691		0.183	0.01026	0.00519
0.1832	0.19057	0.25195		0.1832	0.41118	0.54358	0.54465	0.51387		0.1844	0.01069	0.00679		0.1832	0.0102	0.00511
0.1834	0.19431	0.24249		0.1834	0.40818	0.54251	0.54856	0.51161		0.1846	0.01071	0.00673		0.1834	0.01015	0.0051
0.1836	0.19877	0.23851		0.1836	0.40441	0.54135	0.55445	0.51083		0.1848	0.01079	0.00672		0.1836	0.01013	0.00506
0.1838	0.20312	0.23961		0.1838	0.40222	0.54143	0.55905	0.51135		0.185	0.0109	0.00668		0.1838	0.01015	0.00511
0.184	0.20656	0.24262		0.184	0.40193	0.5431	0.56051	0.51309		0.1852	0.011	0.0066		0.184	0.01018	0.00521
0.1842	0.20883	0.2442		0.1842	0.40214	0.54515	0.55955	0.51616		0.1854	0.01102	0.00661		0.1842	0.01024	0.00532
0.1844	0.20957	0.24363		0.1844	0.4017	0.54568	0.55846	0.52021		0.1856	0.01096	0.00661		0.1844	0.01032	0.00538
0.1846	0.20763	0.24289		0.1846	0.4008	0.54381	0.55947	0.52392		0.1858	0.01085	0.00654		0.1846	0.01039	0.00537
0.1848	0.2028	0.24434		0.1848	0.40036	0.54044	0.5635	0.52563		0.186	0.01078	0.00655		0.1848	0.01043	0.00537
0.185	0.19792	0.24834		0.185	0.40091	0.53746	0.56949	0.52463		0.1862	0.01078	0.00667		0.185	0.01041	0.00535
0.1852	0.19708	0.25339		0.1852	0.40222	0.53616	0.57461	0.52171		0.1864	0.01081	0.0066		0.1852	0.01035	0.00536
0.1854	0.20132	0.25772		0.1854	0.40365	0.53644	0.57592	0.51852		0.1866	0.01081	0.00647		0.1854	0.01029	0.00535
0.1856	0.20745	0.26033		0.1856	0.40438	0.53742	0.57259	0.51655		0.1868	0.01075	0.00648		0.1856	0.01025	0.00533
0.1858	0.21137	0.26099		0.1858	0.40394	0.53834	0.56699	0.51647		0.187	0.01065	0.00656		0.1858	0.01025	0.00526
0.186	0.21141	0.26013		0.186	0.40277	0.53865	0.56309	0.51786		0.1872	0.01061	0.00662		0.186	0.01027	0.00518
0.1862	0.20841	0.25904		0.1862	0.40226	0.53768	0.56301	0.51951		0.1874	0.01064	0.00669		0.1862	0.01031	0.00511
0.1864	0.20435	0.25919		0.1864	0.40357	0.53517	0.5649	0.52019		0.1876	0.01073	0.00672		0.1864	0.01032	0.00505
0.1866	0.2014	0.26074		0.1866	0.40647	0.53224	0.56489	0.51939		0.1878	0.01084	0.00672		0.1866	0.0103	0.00499
0.1868	0.20112	0.26228		0.1868	0.40969	0.53084	0.56133	0.51745		0.188	0.01091	0.0067		0.1868	0.01027	0.00505
0.187	0.20362	0.26239		0.187	0.41187	0.53208	0.55648	0.51513		0.1882	0.01091	0.00661		0.187	0.01022	0.00515
0.1872	0.20739	0.2607		0.1872	0.4122	0.53505	0.55406	0.51309		0.1884	0.01084	0.00656		0.1872	0.01018	0.00525
0.1874	0.21023	0.25736		0.1874	0.41067	0.53762	0.55582	0.51178		0.1886	0.01074	0.00656		0.1874	0.01015	0.00529
0.1876	0.21037	0.25242		0.1876	0.40814	0.53834	0.56072	0.51164		0.1888	0.01066	0.00661		0.1876	0.01015	0.00523
0.1878	0.20711	0.24669		0.1878	0.40589	0.53774	0.56623	0.51297		0.189	0.01063	0.00662		0.1878	0.01018	0.00515
0.188	0.20112	0.24221		0.188	0.40448	0.5376	0.56979	0.51537		0.1892	0.01065	0.00658		0.188	0.01022	0.00513
0.1882	0.19406	0.24076		0.1882	0.40323	0.53873	0.56976	0.51744		0.1894	0.01072	0.00662		0.1882	0.01027	0.00513
0.1884	0.18794	0.24194		0.1884	0.401	0.53971	0.56622	0.51761		0.1896	0.01081	0.00656		0.1884	0.01027	0.00516
0.1886	0.18443	0.24332		0.1886	0.3977	0.53828	0.56108	0.51524		0.1898	0.01087	0.00646		0.1886	0.01022	0.00515
0.1888	0.18434	0.24299		0.1888	0.39477	0.53382	0.55685	0.51101		0.19	0.01089	0.00653		0.1888	0.01014	0.00506
0.189	0.1871	0.24152		0.189	0.39407	0.52823	0.55521	0.50669		0.1902	0.01087	0.00671		0.189	0.01005	0.00499
0.1892	0.19102	0.24111		0.1892	0.39598	0.52431	0.55655	0.50435		0.1904	0.01083	0.00677		0.1892	0.01001	0.005
0.1894	0.1942	0.2433		0.1894	0.39876	0.52365	0.56021	0.50532		0.1906	0.01078	0.00671		0.1894	0.01003	0.00511
0.1896	0.19532	0.24783		0.1896	0.40029	0.52605	0.56469	0.50939		0.1908	0.01073	0.00672		0.1896	0.01011	0.00514
0.1898	0.19385	0.25319		0.1898	0.40023	0.53008	0.56802	0.51506		0.191	0.0107	0.00676		0.1898	0.01022	0.00512
0.19	0.19015	0.25743		0.19	0.40014	0.53394	0.56896	0.52045		0.1912	0.01072	0.0068		0.19	0.01033	0.00512
0.1902	0.18554	0.25843		0.1902	0.40144	0.53592	0.56781	0.52439		0.1914	0.01079	0.00678		0.1902	0.0104	0.00515
0.1904	0.18154	0.25484		0.1904	0.40367	0.5351	0.56559	0.52689		0.1916	0.01088	0.00673		0.1904	0.01045	0.00514
0.1906	0.17894	0.24806		0.1906	0.40509	0.53167	0.56297	0.52881		0.1918	0.01093	0.00676		0.1906	0.01049	0.00514
0.1908	0.17765	0.24241		0.1908	0.40461	0.52658	0.5604	0.53096		0.192	0.01087	0.00672		0.1908	0.01053	0.00515
0.191	0.1772	0.24212		0.191	0.40273	0.52095	0.55891	0.53339		0.1922	0.01074	0.00662		0.191	0.01058	0.00517
0.1912	0.17764	0.24794		0.1912	0.40079	0.51601	0.55989	0.53537		0.1924	0.01062	0.00663		0.1912	0.01062	0.00524
0.1914	0.17977	0.25686		0.1914	0.39992	0.51322	0.56372	0.5359		0.1926	0.01056	0.00672		0.1914	0.01063	0.00527
0.1916	0.1841	0.26493		0.1916	0.4006	0.51377	0.56854	0.53413		0.1928	0.01058	0.00674		0.1916	0.0106	0.00517
0.1918	0.18974	0.26979		0.1918	0.40222	0.51745	0.57079	0.52968		0.193	0.01062	0.00666		0.1918	0.01051	0.00505
0.192	0.1948	0.27139		0.192	0.40328	0.52248	0.56795	0.52289		0.1932	0.01063	0.00664		0.192	0.01037	0.00505
0.1922	0.19785	0.27114		0.1922	0.4028	0.52678	0.56115	0.51476		0.1934	0.01062	0.00665		0.1922	0.01021	0.00516
0.1924	0.19829	0.27026		0.1924	0.40154	0.52936	0.55459	0.50673		0.1936	0.0106	0.00658		0.1924	0.01005	0.00525
0.1926	0.19595	0.26817		0.1926	0.40122	0.53037	0.55187	0.50049		0.1938	0.0106	0.00663		0.1926	0.00993	0.00522
0.1928	0.19107	0.26312		0.1928	0.40214	0.53029	0.5529	0.49753		0.194	0.01063	0.00667		0.1928	0.00987	0.00515
0.193	0.18482	0.25495		0.193	0.40245	0.52949	0.55483	0.49819		0.1942	0.01068	0.00664		0.193	0.00988	0.00509
0.1932	0.179	0.24643		0.1932	0.40026	0.52856	0.55535	0.50124		0.1944	0.01076	0.00665		0.1932	0.00994	0.00502
0.1934	0.17533	0.24068		0.1934	0.39593	0.52865	0.55459	0.50491		0.1946	0.01083	0.00666		0.1934	0.01002	0.00495
0.1936	0.17502	0.23799		0.1936	0.39174	0.53065	0.55386	0.50854		0.1948	0.01086	0.00664		0.1936	0.01009	0.00501
0.1938	0.17874	0.23677		0.1938	0.38953	0.53401	0.55398	0.51242		0.195	0.01083	0.00651		0.1938	0.01017	0.00519
0.194	0.18613	0.23656		0.194	0.38903	0.53679	0.55526	0.51615		0.1952	0.01075	0.00648		0.194	0.01024	0.00533
0.1942	0.19525	0.23823		0.1942	0.38841	0.53705	0.55807	0.51822		0.1954	0.01067	0.00655		0.1942	0.01028	0.00531
0.1944	0.20336	0.2415		0.1944	0.38633	0.53445	0.56216	0.51795		0.1956	0.01059	0.00652		0.1944	0.01028	0.0052
0.1946	0.20859	0.24415		0.1946	0.38351	0.53053	0.56591	0.51688		0.1958	0.01056	0.0065		0.1946	0.01025	0.00511
0.1948	0.21083	0.24437		0.1948	0.38231	0.52757	0.56727	0.5172		0.196	0.01055	0.00654		0.1948	0.01026	0.00505
0.195	0.21106	0.24326		0.195	0.38424	0.52722	0.56552	0.51926		0.1962	0.01058	0.00649		0.195	0.0103	0.00501
0.1952	0.21015	0.24406		0.1952	0.38802	0.52958	0.56162	0.52174		0.1964	0.0106	0.00644		0.1952	0.01035	0.00499
0.1954	0.20843	0.249		0.1954	0.39059	0.53331	0.55713	0.52373		0.1966	0.01061	0.00653		0.1954	0.01039	0.00501
0.1956	0.20587	0.25709		0.1956	0.39042	0.53639	0.55343	0.52567		0.1968	0.01062	0.00658		0.1956	0.01043	0.00506
0.1958	0.20252	0.265		0.1958	0.38915	0.53714	0.55141	0.52814		0.197	0.01063	0.00652		0.1958	0.01048	0.00505
0.196	0.19876	0.26913		0.196	0.38963	0.535	0.55131	0.53067		0.1972	0.01065	0.00649		0.196	0.01053	0.00502
0.1962	0.19499	0.26735		0.1962	0.39285	0.53095	0.55249	0.532		0.1974	0.01067	0.00655		0.1962	0.01055	0.005
0.1964	0.19142	0.26039		0.1964	0.39722	0.52719	0.55381	0.531		0.1976	0.01069	0.00657		0.1964	0.01053	0.00495
0.1966	0.18859	0.25209		0.1966	0.4002	0.5257	0.55448	0.52733		0.1978	0.01069	0.00653		0.1966	0.01046	0.00498
0.1968	0.18799	0.24667		0.1968	0.40021	0.52673	0.55466	0.52163		0.198	0.01068	0.00655		0.1968	0.01035	0.00498
0.197	0.19126	0.24517		0.197	0.39713	0.5286	0.55507	0.51539		0.1982	0.01067	0.00661		0.197	0.01023	0.00499
0.1972	0.19838	0.24527		0.1972	0.39223	0.52887	0.5561	0.51049		0.1984	0.01068	0.00664		0.1972	0.01013	0.00501
0.1974	0.20696	0.24448		0.1974	0.38785	0.52598	0.55741	0.50812		0.1986	0.0107	0.00659		0.1974	0.01008	0.00506
0.1976	0.21362	0.24238		0.1976	0.38641	0.52015	0.55827	0.50777		0.1988	0.01073	0.00662		0.1976	0.01007	0.00506
0.1978	0.21598	0.24037		0.1978	0.38903	0.51335	0.55824	0.50763		0.199	0.01075	0.0067		0.1978	0.01007	0.00507
0.198	0.21366	0.24026		0.198	0.39445	0.50819	0.55769	0.50617		0.1992	0.01077	0.00665		0.198	0.01004	0.00502
0.1982	0.20824	0.2424		0.1982	0.39964	0.50668	0.55746	0.50318		0.1994	0.0108	0.00647		0.1982	0.00998	0.00492
0.1984	0.20238	0.24481		0.1984	0.40206	0.50939	0.558	0.49963		0.1996	0.01083	0.00642		0.1984	0.00991	0.00486
0.1986	0.19837	0.24482		0.1986	0.40136	0.51525	0.55906	0.49686		0.1998	0.01087	0.00648		0.1986	0.00986	0.00477
0.1988	0.19719	0.2419		0.1988	0.39919	0.52192	0.5603	0.4962		0.2	0.0109	0.00657		0.1988	0.00984	0.0048
0.199	0.19889	0.23778		0.199	0.39743	0.52678	0.56159	0.49848		0.2002	0.01092	0.00653		0.199	0.00989	0.00495
0.1992	0.20301	0.23425		0.1992	0.39689	0.5283	0.56284	0.50331		0.2004	0.01092	0.00641		0.1992	0.00999	0.00512
0.1994	0.2085	0.23182		0.1994	0.39704	0.52684	0.56413	0.50912		0.2006	0.01092	0.00635		0.1994	0.0101	0.00516
0.1996	0.21397	0.23037		0.1996	0.3967	0.52415	0.56573	0.51423		0.2008	0.01091	0.00633		0.1996	0.0102	0.00511
0.1998	0.2184	0.22981		0.1998	0.39519	0.52194	0.56768	0.51806		0.201	0.01089	0.00627		0.1998	0.01028	0.0051
0.2	0.22127	0.23016		0.2	0.39303	0.52098	0.56937	0.52102		0.2012	0.01091	0.00625		0.2	0.01034	0.00515
0.2002	0.22227	0.2315		0.2002	0.39147	0.52131	0.57031	0.52347		0.2014	0.01096	0.00634		0.2002	0.01039	0.00519
0.2004	0.22131	0.23391		0.2004	0.39144	0.52277	0.57067	0.525		0.2016	0.01102	0.00644		0.2004	0.01042	0.00517
0.2006	0.21891	0.23743		0.2006	0.39302	0.52523	0.57056	0.52469		0.2018	0.01104	0.0065		0.2006	0.01041	0.00504
0.2008	0.21652	0.2423		0.2008	0.39548	0.52804	0.56981	0.52193		0.202	0.011	0.0065		0.2008	0.01036	0.00487
0.201	0.21606	0.24885		0.201	0.39754	0.52996	0.56903	0.51727		0.2022	0.01091	0.00651		0.201	0.01026	0.00483
0.2012	0.21848	0.25667		0.2012	0.39811	0.52984	0.5698	0.5125		0.2024	0.01083	0.00651		0.2012	0.01017	0.0049
0.2014	0.22215	0.26404		0.2014	0.39723	0.52767	0.57266	0.50924		0.2026	0.01075	0.00649		0.2014	0.0101	0.00493
0.2016	0.22314	0.2683		0.2016	0.39589	0.52476	0.57582	0.50746		0.2028	0.0107	0.00647		0.2016	0.01007	0.00501
0.2018	0.2185	0.26702		0.2018	0.39465	0.52255	0.57672	0.50565		0.203	0.01068	0.00655		0.2018	0.01003	0.00506
0.202	0.20966	0.25995		0.202	0.39284	0.52149	0.57445	0.50294		0.2032	0.01067	0.00657		0.202	0.00998	0.00503
0.2022	0.20178	0.25019		0.2022	0.38993	0.521	0.57014	0.50027		0.2034	0.01067	0.00652		0.2022	0.00993	0.00504
0.2024	0.19933	0.24276		0.2024	0.3868	0.52057	0.56549	0.4993		0.2036	0.01068	0.00648		0.2024	0.00991	0.00495
0.2026	0.20217	0.24091		0.2026	0.38508	0.52037	0.56167	0.50047		0.2038	0.01071	0.00644		0.2026	0.00993	0.00486
0.2028	0.20599	0.24388		0.2028	0.38522	0.52081	0.55917	0.50257		0.204	0.01076	0.00643		0.2028	0.00997	0.00486
0.203	0.20639	0.24847		0.203	0.38616	0.52176	0.55793	0.50398		0.2042	0.01079	0.00643		0.203	0.01	0.00484
0.2032	0.20247	0.25202		0.2032	0.38674	0.52241	0.55743	0.50399		0.2044	0.01076	0.00642		0.2032	0.01	0.00477
0.2034	0.19705	0.2536		0.2034	0.38684	0.52198	0.55726	0.50312		0.2046	0.01066	0.00636		0.2034	0.00998	0.00479
0.2036	0.19384	0.25337		0.2036	0.3869	0.52054	0.55767	0.50227		0.2048	0.01052	0.00644		0.2036	0.00997	0.00493
0.2038	0.19449	0.25203		0.2038	0.3871	0.51925	0.55937	0.5018		0.205	0.01045	0.00655		0.2038	0.00996	0.00509
0.204	0.19789	0.2503		0.204	0.38741	0.51954	0.56209	0.50124		0.2052	0.01049	0.00658		0.204	0.00994	0.00514
0.2042	0.20177	0.24833		0.2042	0.38785	0.52153	0.56386	0.50005		0.2054	0.01062	0.00657		0.2042	0.00992	0.00512
0.2044	0.20458	0.24561		0.2044	0.38835	0.52359	0.56221	0.49876		0.2056	0.01077	0.00664		0.2044	0.0099	0.00513
0.2046	0.20614	0.24149		0.2046	0.38847	0.52374	0.55663	0.49892		0.2058	0.01088	0.00662		0.2046	0.0099	0.00517
0.2048	0.20714	0.23631		0.2048	0.3878	0.52129	0.54977	0.50175		0.206	0.01091	0.00658		0.2048	0.00995	0.00521
0.205	0.20829	0.23221		0.205	0.38684	0.51734	0.54595	0.50694		0.2062	0.01087	0.00662		0.205	0.01006	0.0051
0.2052	0.20953	0.23227		0.2052	0.38695	0.51385	0.54793	0.51252		0.2064	0.01077	0.00661		0.2052	0.01017	0.00494
0.2054	0.20987	0.2376		0.2054	0.38888	0.51239	0.55479	0.51574		0.2066	0.01063	0.00653		0.2054	0.01023	0.00492
0.2056	0.20837	0.24584		0.2056	0.39161	0.51311	0.56274	0.51463		0.2068	0.01045	0.00646		0.2056	0.01021	0.00496
0.2058	0.20527	0.25324		0.2058	0.39328	0.51482	0.56819	0.50944		0.207	0.01029	0.0065		0.2058	0.01011	0.00498
0.206	0.20173	0.25771		0.206	0.39323	0.51608	0.56971	0.50268		0.2072	0.01021	0.00657		0.206	0.00997	0.00493
0.2062	0.19829	0.25912		0.2062	0.39242	0.51655	0.56766	0.49726		0.2074	0.01023	0.00659		0.2062	0.00987	0.00495
0.2064	0.19427	0.25784		0.2064	0.39209	0.51721	0.56266	0.49494		0.2076	0.01033	0.00655		0.2064	0.00982	0.00491
0.2066	0.18921	0.25466		0.2066	0.39239	0.51924	0.55509	0.49632		0.2078	0.01049	0.00648		0.2066	0.00985	0.0048
0.2068	0.18449	0.25137		0.2068	0.39266	0.52304	0.54598	0.50114		0.208	0.01063	0.0065		0.2068	0.00994	0.00476
0.207	0.18269	0.24982		0.207	0.39266	0.52806	0.53772	0.50786		0.2082	0.01072	0.00651		0.207	0.01008	0.0048
0.2072	0.18511	0.25015		0.2072	0.39283	0.53311	0.53327	0.51368		0.2084	0.01071	0.00643		0.2072	0.01019	0.00486
0.2074	0.19006	0.25095		0.2074	0.39357	0.53661	0.53417	0.51627		0.2086	0.01064	0.00643		0.2074	0.01024	0.00482
0.2076	0.19443	0.25115		0.2076	0.39447	0.53729	0.53974	0.51524		0.2088	0.01055	0.00651		0.2076	0.01022	0.00474
0.2078	0.19672	0.25074		0.2078	0.39434	0.53501	0.54774	0.51179		0.209	0.0105	0.00656		0.2078	0.01015	0.00479
0.208	0.1981	0.24951		0.208	0.39207	0.53071	0.55532	0.50734		0.2092	0.0105	0.00655		0.208	0.01007	0.00488
0.2082	0.2002	0.24663		0.2082	0.38775	0.5257	0.55975	0.50307		0.2094	0.01056	0.00646		0.2082	0.00998	0.00487
0.2084	0.20274	0.24199		0.2084	0.38288	0.52123	0.55955	0.50006		0.2096	0.01065	0.00645		0.2084	0.00992	0.00477
0.2086	0.20394	0.23739		0.2086	0.37935	0.51845	0.55573	0.49924		0.2098	0.01071	0.00644		0.2086	0.00991	0.00477
0.2088	0.20276	0.23532		0.2088	0.37797	0.51806	0.55111	0.5008		0.21	0.0107	0.00627		0.2088	0.00994	0.00483
0.209	0.19999	0.237		0.209	0.37808	0.51973	0.54826	0.5037		0.2102	0.01064	0.00619		0.209	0.00999	0.00487
0.2092	0.19725	0.24152		0.2092	0.37834	0.52223	0.54841	0.50612		0.2104	0.01059	0.0063		0.2092	0.01004	0.0049
0.2094	0.19555	0.24633		0.2094	0.37782	0.52405	0.55154	0.50654		0.2106	0.0106	0.00639		0.2094	0.01005	0.00495
0.2096	0.1949	0.24833		0.2096	0.37663	0.52389	0.55621	0.50509		0.2108	0.01064	0.00641		0.2096	0.01002	0.00492
0.2098	0.19487	0.24587		0.2098	0.37577	0.52096	0.55951	0.50353		0.211	0.01066	0.00636		0.2098	0.00999	0.00484
0.21	0.19524	0.24073		0.21	0.37629	0.51599	0.55918	0.5038		0.2112	0.01064	0.00638		0.21	0.01	0.00476
0.2102	0.19616	0.2373		0.2102	0.37825	0.51137	0.55605	0.50639		0.2114	0.0106	0.00641		0.2102	0.01005	0.00477
0.2104	0.19829	0.23827		0.2104	0.38073	0.50919	0.55343	0.50993		0.2116	0.01056	0.00645		0.2104	0.01012	0.00481
0.2106	0.20233	0.24154		0.2106	0.38297	0.50898	0.55367	0.51222		0.2118	0.01055	0.00642		0.2106	0.01016	0.00477
0.2108	0.20791	0.24273		0.2108	0.38525	0.50838	0.55581	0.51173		0.212	0.01055	0.00627		0.2108	0.01015	0.00482
0.211	0.21289	0.24044		0.211	0.38785	0.50609	0.55707	0.50864		0.2122	0.01053	0.00627		0.211	0.01009	0.00485
0.2112	0.21445	0.23739		0.2112	0.38978	0.50327	0.55597	0.50486		0.2124	0.01048	0.00639		0.2112	0.01002	0.00484
0.2114	0.21142	0.23665		0.2114	0.38958	0.50213	0.5535	0.50302		0.2126	0.01043	0.00639		0.2114	0.00998	0.00491
0.2116	0.20524	0.23866		0.2116	0.38736	0.50404	0.55166	0.50485		0.2128	0.01039	0.00636		0.2116	0.01002	0.00493
0.2118	0.19892	0.24233		0.2118	0.38503	0.50888	0.55121	0.51018		0.213	0.01036	0.00642		0.2118	0.01012	0.00487
0.212	0.19497	0.24708		0.212	0.38424	0.51511	0.55108	0.51698		0.2132	0.01034	0.0064		0.212	0.01026	0.00488
0.2122	0.19414	0.25233		0.2122	0.38484	0.52028	0.54987	0.52239		0.2134	0.01035	0.00631		0.2122	0.01036	0.00493
0.2124	0.19564	0.25636		0.2124	0.38576	0.52237	0.54749	0.5241		0.2136	0.01038	0.00624		0.2124	0.0104	0.00498
0.2126	0.19836	0.25723		0.2126	0.3865	0.52122	0.54499	0.52152		0.2138	0.01041	0.00612		0.2126	0.01035	0.00505
0.2128	0.20144	0.25474		0.2128	0.38725	0.51856	0.54299	0.51592		0.214	0.01036	0.00616		0.2128	0.01024	0.00495
0.213	0.20369	0.25044		0.213	0.38803	0.51662	0.5413	0.50984		0.2142	0.01023	0.0064		0.213	0.01012	0.00485
0.2132	0.20357	0.24563		0.2132	0.3885	0.5166	0.5401	0.50586		0.2144	0.01006	0.00649		0.2132	0.01004	0.00485
0.2134	0.20075	0.2404		0.2134	0.38835	0.51805	0.54041	0.50495		0.2146	0.00994	0.00631		0.2134	0.01002	0.00493
0.2136	0.19713	0.23494		0.2136	0.38768	0.5192	0.54236	0.50553		0.2148	0.00989	0.00618		0.2136	0.01003	0.00498
0.2138	0.19521	0.2312		0.2138	0.38703	0.51846	0.54374	0.5051		0.215	0.00994	0.00618		0.2138	0.01002	0.00496
0.214	0.19558	0.23175		0.214	0.38743	0.51609	0.54141	0.50294		0.2152	0.01004	0.00626		0.214	0.00998	0.00494
0.2142	0.19686	0.23678		0.2142	0.38975	0.51423	0.53451	0.50041		0.2154	0.01017	0.00644		0.2142	0.00993	0.00494
0.2144	0.19742	0.24287		0.2144	0.39344	0.51489	0.52569	0.49884		0.2156	0.01032	0.00655		0.2144	0.0099	0.00493
0.2146	0.19629	0.2451		0.2146	0.39607	0.51791	0.51899	0.49811		0.2158	0.01049	0.00648		0.2146	0.00988	0.00493
0.2148	0.19292	0.24056		0.2148	0.39495	0.5212	0.51681	0.49777		0.216	0.01065	0.00646		0.2148	0.00988	0.00493
0.215	0.18739	0.23075		0.215	0.38959	0.52268	0.51907	0.49798		0.2162	0.01077	0.00658		0.215	0.00988	0.00484
0.2152	0.18093	0.22066		0.2152	0.38219	0.52202	0.52439	0.49866		0.2164	0.0108	0.00678		0.2152	0.00989	0.00478
0.2154	0.17549	0.21485		0.2154	0.37564	0.52041	0.5314	0.49861		0.2166	0.01074	0.00682		0.2154	0.00989	0.00483
0.2156	0.17272	0.21417		0.2156	0.37149	0.51901	0.53932	0.49668		0.2168	0.01062	0.00665		0.2156	0.00985	0.00493
0.2158	0.17372	0.21646		0.2158	0.36998	0.51785	0.54782	0.49373		0.217	0.01048	0.00645		0.2158	0.0098	0.00495
0.216	0.17878	0.2195		0.216	0.37099	0.51616	0.55617	0.49274		0.2172	0.01037	0.00636		0.216	0.00978	0.0049
0.2162	0.18635	0.22259		0.2162	0.37416	0.51337	0.56243	0.49611		0.2174	0.01031	0.00645		0.2162	0.00984	0.00487
0.2164	0.19331	0.22573		0.2164	0.37862	0.50981	0.56433	0.50275		0.2176	0.01031	0.00655		0.2164	0.00997	0.0049
0.2166	0.19735	0.22834		0.2166	0.38339	0.50657	0.5612	0.50857		0.2178	0.01033	0.00654		0.2166	0.01009	0.00499
0.2168	0.19863	0.22917		0.2168	0.38802	0.50496	0.55467	0.51021		0.218	0.01035	0.00647		0.2168	0.01012	0.00507
0.217	0.19857	0.22714		0.217	0.39214	0.50551	0.54744	0.50799		0.2182	0.01039	0.00648		0.217	0.01008	0.00502
0.2172	0.19809	0.22231		0.2172	0.39484	0.50732	0.54176	0.50485		0.2184	0.01046	0.00645		0.2172	0.01002	0.00493
0.2174	0.19754	0.21626		0.2174	0.39504	0.50854	0.53879	0.50312		0.2186	0.01054	0.00633		0.2174	0.00998	0.00491
0.2176	0.19742	0.2113		0.2176	0.39295	0.50793	0.53841	0.5031		0.2188	0.01063	0.00624		0.2176	0.00998	0.00485
0.2178	0.19797	0.20903		0.2178	0.39029	0.50601	0.53946	0.5039		0.219	0.01068	0.00621		0.2178	0.01	0.00479
0.218	0.19816	0.20958		0.218	0.38861	0.50455	0.54091	0.50435		0.2192	0.0107	0.00624		0.218	0.01001	0.00472
0.2182	0.19621	0.21229		0.2182	0.38773	0.50502	0.5429	0.50308		0.2194	0.01068	0.00633		0.2182	0.00998	0.00464
0.2184	0.19138	0.21665		0.2184	0.38601	0.50761	0.5462	0.49933		0.2196	0.01059	0.00646		0.2184	0.00991	0.00462
0.2186	0.18531	0.22224		0.2186	0.38221	0.51137	0.55069	0.49451		0.2198	0.01045	0.00649		0.2186	0.00981	0.0046
0.2188	0.18108	0.22837		0.2188	0.37694	0.51496	0.55507	0.49203		0.22	0.01028	0.00639		0.2188	0.00976	0.00464
0.219	0.18064	0.23387		0.219	0.37232	0.51726	0.55806	0.49448		0.2202	0.01014	0.0063		0.219	0.00981	0.00476
0.2192	0.18303	0.23727		0.2192	0.37029	0.51786	0.55908	0.50094		0.2204	0.01007	0.00633		0.2192	0.00994	0.00486
0.2194	0.18523	0.2378		0.2194	0.37109	0.51711	0.55774	0.5077		0.2206	0.01007	0.00636		0.2194	0.01007	0.00487
0.2196	0.18496	0.23669		0.2196	0.37321	0.51544	0.55345	0.51123		0.2208	0.01013	0.00637		0.2196	0.01014	0.00487
0.2198	0.1828	0.23671		0.2198	0.37502	0.51293	0.54611	0.51048		0.221	0.01021	0.00628		0.2198	0.01013	0.00484
0.22	0.1817	0.23976		0.22	0.37623	0.50985	0.53725	0.50674		0.2212	0.0103	0.00616		0.22	0.01005	0.00476
0.2202	0.18433	0.24485		0.2202	0.37779	0.50726	0.52974	0.50188		0.2214	0.01039	0.00627		0.2202	0.00996	0.00474
0.2204	0.1904	0.24893		0.2204	0.38026	0.50614	0.52594	0.4973		0.2216	0.01046	0.00642		0.2204	0.00987	0.00484
0.2206	0.19634	0.24953		0.2206	0.38282	0.50632	0.52614	0.49429		0.2218	0.0105	0.00632		0.2206	0.00981	0.00493
0.2208	0.19793	0.2462		0.2208	0.38385	0.50679	0.5291	0.49394		0.222	0.01051	0.0062		0.2208	0.0098	0.00489
0.221	0.19419	0.24002		0.221	0.38272	0.50701	0.53342	0.49596		0.2222	0.01049	0.0062		0.221	0.00984	0.00481
0.2212	0.18865	0.23282		0.2212	0.38049	0.50747	0.5382	0.49826		0.2224	0.01046	0.00621		0.2212	0.00989	0.00477
0.2214	0.18603	0.22723		0.2214	0.37892	0.50926	0.54274	0.49882		0.2226	0.01045	0.00626		0.2214	0.0099	0.00473
0.2216	0.18787	0.22557		0.2216	0.37876	0.51306	0.54637	0.49794		0.2228	0.01047	0.00635		0.2216	0.00988	0.00473
0.2218	0.19191	0.22769		0.2218	0.37938	0.51804	0.54849	0.49761		0.223	0.0105	0.00631		0.2218	0.00987	0.00479
0.222	0.19485	0.23073		0.222	0.37993	0.52186	0.54882	0.49878		0.2232	0.01053	0.00623		0.222	0.0099	0.0048
0.2222	0.19459	0.23193		0.2222	0.38036	0.52234	0.54773	0.50053		0.2234	0.01053	0.00623		0.2222	0.00993	0.00473
0.2224	0.1908	0.23128		0.2224	0.38094	0.51918	0.54637	0.50164		0.2236	0.01049	0.00632		0.2224	0.00995	0.0047
0.2226	0.18537	0.23099		0.2226	0.3816	0.5142	0.54598	0.502		0.2238	0.01041	0.00625		0.2226	0.00996	0.00485
0.2228	0.18214	0.23287		0.2228	0.38198	0.50972	0.54696	0.50212		0.224	0.01034	0.00617		0.2228	0.00996	0.00488
0.223	0.18411	0.23651		0.223	0.38212	0.50694	0.54871	0.50251		0.2242	0.01032	0.00623		0.223	0.00997	0.00478
0.2232	0.19021	0.23946		0.2232	0.38248	0.50558	0.55014	0.50372		0.2244	0.01033	0.00624		0.2232	0.00999	0.00479
0.2234	0.19617	0.23905		0.2234	0.3833	0.5048	0.55013	0.50603		0.2246	0.01036	0.00619		0.2234	0.01004	0.00487
0.2236	0.19901	0.23445		0.2236	0.38391	0.504	0.54793	0.50851		0.2248	0.01037	0.00621		0.2236	0.01009	0.00485
0.2238	0.19965	0.22761		0.2238	0.38315	0.50275	0.54402	0.50928		0.225	0.01035	0.00626		0.2238	0.0101	0.00467
0.224	0.20043	0.22203		0.224	0.3805	0.5008	0.54037	0.5071		0.2252	0.0103	0.00624		0.224	0.01006	0.00449
0.2242	0.20154	0.22027		0.2242	0.37643	0.49864	0.53888	0.50251		0.2254	0.01022	0.00619		0.2242	0.00997	0.00441
0.2244	0.20121	0.22244		0.2244	0.3718	0.49766	0.53962	0.49724		0.2256	0.01013	0.00623		0.2244	0.00987	0.00451
0.2246	0.19843	0.22657		0.2246	0.36736	0.49899	0.541	0.4927		0.2258	0.01007	0.0063		0.2246	0.00978	0.00467
0.2248	0.19389	0.23041		0.2248	0.36412	0.50217	0.54153	0.48921		0.226	0.01004	0.00634		0.2248	0.00971	0.00478
0.225	0.18871	0.23293		0.225	0.36331	0.50534	0.54059	0.48651		0.2262	0.01004	0.00631		0.225	0.00965	0.00471
0.2252	0.18365	0.23436		0.2252	0.36551	0.50694	0.53804	0.48475		0.2264	0.01006	0.00622		0.2252	0.00962	0.00461
0.2254	0.17959	0.23471		0.2254	0.36992	0.50699	0.53401	0.48471		0.2266	0.01006	0.00623		0.2254	0.00962	0.00461
0.2256	0.17743	0.23252		0.2256	0.37489	0.50667	0.5294	0.48713		0.2268	0.01006	0.00633		0.2256	0.00966	0.00467
0.2258	0.17692	0.22657		0.2258	0.37903	0.50706	0.52582	0.49173		0.227	0.01005	0.00634		0.2258	0.00976	0.00471
0.226	0.17664	0.21874		0.226	0.38157	0.50831	0.5243	0.49676		0.2272	0.01006	0.00632		0.226	0.00986	0.00476
0.2262	0.176	0.21375		0.2262	0.38202	0.50982	0.52452	0.49964		0.2274	0.01012	0.00635		0.2262	0.00991	0.00473
0.2264	0.17629	0.21513		0.2264	0.38003	0.51079	0.52533	0.49857		0.2276	0.01024	0.00636		0.2264	0.00989	0.00469
0.2266	0.17883	0.22237		0.2266	0.37593	0.51082	0.52569	0.49403		0.2278	0.01038	0.00633		0.2266	0.0098	0.00472
0.2268	0.18296	0.23218		0.2268	0.37118	0.51025	0.52529	0.48856		0.228	0.01052	0.00632		0.2268	0.00969	0.00479
0.227	0.18674	0.24122		0.227	0.36779	0.50983	0.52475	0.48514		0.2282	0.01063	0.00628		0.227	0.00963	0.00489
0.2272	0.18915	0.24751		0.2272	0.36691	0.51005	0.5255	0.48527		0.2284	0.01069	0.00627		0.2272	0.00963	0.00496
0.2274	0.19054	0.25064		0.2274	0.36788	0.51062	0.52886	0.48818		0.2286	0.01068	0.0063		0.2274	0.00969	0.00495
0.2276	0.19143	0.25156		0.2276	0.369	0.51075	0.53486	0.49162		0.2288	0.0106	0.0063		0.2276	0.00975	0.00483
0.2278	0.1921	0.25188		0.2278	0.36906	0.50973	0.5422	0.49379		0.229	0.01048	0.00629		0.2278	0.0098	0.00475
0.228	0.19254	0.25269		0.228	0.36817	0.50734	0.54939	0.49449		0.2292	0.01036	0.00627		0.228	0.00981	0.00474
0.2282	0.19204	0.25331		0.2282	0.36708	0.50414	0.55524	0.49413		0.2294	0.01022	0.00621		0.2282	0.0098	0.00467
0.2284	0.18944	0.25186		0.2284	0.36657	0.50113	0.55841	0.49231		0.2296	0.01009	0.00617		0.2284	0.00977	0.00455
0.2286	0.18453	0.24751		0.2286	0.36721	0.49896	0.55774	0.48844		0.2298	0.01	0.00618		0.2286	0.00969	0.0045
0.2288	0.17865	0.24185		0.2288	0.36909	0.49753	0.55357	0.48363		0.23	0.00999	0.0062		0.2288	0.0096	0.00464
0.229	0.17398	0.23702		0.229	0.37138	0.4965	0.54761	0.48072		0.2302	0.01006	0.00618		0.229	0.00954	0.0048
0.2292	0.17284	0.23331		0.2292	0.3731	0.49591	0.54109	0.48198		0.2304	0.01015	0.00607		0.2292	0.00956	0.00479
0.2294	0.1767	0.23032		0.2294	0.37433	0.49589	0.53407	0.48713		0.2306	0.01023	0.006		0.2294	0.00966	0.00472
0.2296	0.18434	0.22925		0.2296	0.37599	0.49606	0.52716	0.49352		0.2308	0.01029	0.00603		0.2296	0.00979	0.00466
0.2298	0.19131	0.23168		0.2298	0.37814	0.49578	0.52251	0.49819		0.231	0.01031	0.00608		0.2298	0.00988	0.00466
0.23	0.1934	0.23658		0.23	0.37951	0.49517	0.52204	0.49974		0.2312	0.0103	0.00614		0.23	0.00991	0.00471
0.2302	0.19063	0.24075		0.2302	0.37911	0.49523	0.52539	0.49885		0.2314	0.01028	0.0062		0.2302	0.0099	0.00464
0.2304	0.18692	0.24229		0.2304	0.37796	0.49668	0.53032	0.49736		0.2316	0.01026	0.00618		0.2304	0.00987	0.00454
0.2306	0.18571	0.24186		0.2306	0.37824	0.49885	0.53464	0.49663		0.2318	0.01025	0.00611		0.2306	0.00985	0.00453
0.2308	0.18707	0.24077		0.2308	0.38087	0.50025	0.53732	0.49659		0.232	0.01028	0.00611		0.2308	0.00985	0.00459
0.231	0.18916	0.2396		0.231	0.38427	0.50007	0.53837	0.49606		0.2322	0.01035	0.00614		0.231	0.00984	0.00465
0.2312	0.19095	0.23882		0.2312	0.38569	0.49877	0.53818	0.49412		0.2324	0.01045	0.00615		0.2312	0.0098	0.00468
0.2314	0.19302	0.23912		0.2314	0.38365	0.49731	0.53712	0.49086		0.2326	0.01055	0.00617		0.2314	0.00974	0.00462
0.2316	0.1964	0.24016		0.2316	0.37902	0.49626	0.53576	0.48689		0.2328	0.01061	0.00617		0.2316	0.00966	0.00455
0.2318	0.20124	0.24009		0.2318	0.37394	0.49561	0.53525	0.48276		0.233	0.01065	0.00618		0.2318	0.00958	0.00458
0.232	0.20614	0.23706		0.232	0.36984	0.49505	0.5369	0.47932		0.2332	0.01064	0.00621		0.232	0.00951	0.00457
0.2322	0.20886	0.23123		0.2322	0.36661	0.49415	0.54092	0.47758		0.2334	0.01058	0.00617		0.2322	0.00948	0.00451
0.2324	0.20815	0.2249		0.2324	0.36365	0.49257	0.54609	0.47794		0.2336	0.01048	0.00607		0.2324	0.00948	0.00445
0.2326	0.20491	0.22092		0.2326	0.36112	0.4905	0.5509	0.47968		0.2338	0.0104	0.00605		0.2326	0.00952	0.00446
0.2328	0.20116	0.22091		0.2328	0.35975	0.48876	0.55446	0.48185		0.234	0.01035	0.00615		0.2328	0.00956	0.00458
0.233	0.1982	0.22456		0.233	0.36004	0.48846	0.55621	0.4841		0.2342	0.01035	0.00621		0.233	0.0096	0.00463
0.2332	0.19579	0.22966		0.2332	0.3621	0.49006	0.55559	0.48645		0.2344	0.01037	0.0062		0.2332	0.00965	0.0046
0.2334	0.19283	0.2335		0.2334	0.3659	0.49284	0.55245	0.48847		0.2346	0.01038	0.00617		0.2334	0.00969	0.00455
0.2336	0.18836	0.23511		0.2336	0.371	0.49539	0.54772	0.48933		0.2348	0.01038	0.00617		0.2336	0.00971	0.00451
0.2338	0.18213	0.23615		0.2338	0.37625	0.49677	0.54329	0.48904		0.235	0.01038	0.00619		0.2338	0.0097	0.00454
0.234	0.17475	0.23886		0.234	0.38011	0.49729	0.54088	0.48909		0.2352	0.01038	0.00622		0.234	0.0097	0.00454
0.2342	0.16787	0.24321		0.2342	0.38132	0.49791	0.5407	0.49125		0.2354	0.01036	0.0062		0.2342	0.00975	0.00448
0.2344	0.16391	0.24682		0.2344	0.37955	0.4991	0.54148	0.49534		0.2356	0.01033	0.00622		0.2344	0.00983	0.00451
0.2346	0.1648	0.24763		0.2346	0.37552	0.50037	0.54202	0.49874		0.2358	0.01031	0.00627		0.2346	0.0099	0.00456
0.2348	0.17015	0.24587		0.2348	0.37072	0.50085	0.54223	0.49882		0.236	0.01028	0.00632		0.2348	0.0099	0.00463
0.235	0.17703	0.24346		0.235	0.36679	0.50001	0.54243	0.49591		0.2362	0.01024	0.00633		0.235	0.00984	0.00478
0.2352	0.18231	0.2417		0.2352	0.36502	0.49804	0.54231	0.49333		0.2364	0.01018	0.0063		0.2352	0.00979	0.00478
0.2354	0.18525	0.24005		0.2354	0.36588	0.49553	0.54136	0.49411		0.2366	0.01013	0.00622		0.2354	0.0098	0.00462
0.2356	0.18744	0.23724		0.2356	0.36869	0.49304	0.5398	0.49807		0.2368	0.0101	0.00609		0.2356	0.00988	0.00447
0.2358	0.1904	0.23345		0.2358	0.37191	0.49088	0.53833	0.50255		0.237	0.0101	0.00608		0.2358	0.00997	0.00448
0.236	0.19412	0.23055		0.236	0.37431	0.48924	0.53696	0.50527		0.2372	0.01013	0.00621		0.236	0.01002	0.00455
0.2362	0.19763	0.23021		0.2362	0.37566	0.48825	0.53495	0.50577		0.2374	0.01017	0.00631		0.2362	0.01003	0.00457
0.2364	0.2004	0.23236		0.2364	0.37627	0.48816	0.53202	0.5046		0.2376	0.01019	0.00625		0.2364	0.01001	0.0046
0.2366	0.20282	0.23547		0.2366	0.37584	0.4893	0.52906	0.50231		0.2378	0.01019	0.00614		0.2366	0.00997	0.00462
0.2368	0.20531	0.23755		0.2368	0.37348	0.49189	0.52736	0.49924		0.238	0.01018	0.00613		0.2368	0.0099	0.00455
0.237	0.20711	0.2375		0.237	0.3689	0.49582	0.52746	0.4958		0.2382	0.01017	0.00615		0.237	0.00984	0.00438
0.2372	0.20627	0.23655		0.2372	0.36346	0.50069	0.52901	0.49257		0.2384	0.01016	0.00614		0.2372	0.00977	0.00429
0.2374	0.20155	0.2374		0.2374	0.35943	0.5056	0.53105	0.48999		0.2386	0.01013	0.00607		0.2374	0.00972	0.00436
0.2376	0.19454	0.24089		0.2376	0.35792	0.5091	0.53244	0.48801		0.2388	0.01008	0.00597		0.2376	0.00968	0.0045
0.2378	0.1892	0.24441		0.2378	0.35779	0.51002	0.53255	0.48608		0.239	0.01002	0.00596		0.2378	0.00964	0.00459
0.238	0.18849	0.24487		0.238	0.35733	0.50865	0.53184	0.48399		0.2392	0.00999	0.00603		0.238	0.0096	0.00464
0.2382	0.19192	0.24218		0.2382	0.35653	0.50669	0.53121	0.48264		0.2394	0.01	0.00612		0.2382	0.00958	0.00469
0.2384	0.19672	0.23874		0.2384	0.35716	0.50566	0.53068	0.48338		0.2396	0.01007	0.00614		0.2384	0.00959	0.00476
0.2386	0.20062	0.23681		0.2386	0.36038	0.50553	0.52929	0.48648		0.2398	0.01016	0.00609		0.2386	0.00965	0.00472
0.2388	0.20257	0.23721		0.2388	0.36504	0.50507	0.52662	0.49046		0.24	0.01023	0.00608		0.2388	0.00973	0.00456
0.239	0.20184	0.23908		0.239	0.36853	0.50365	0.52361	0.49306		0.2402	0.01024	0.00606		0.239	0.00978	0.00443
0.2392	0.19817	0.24025		0.2392	0.36895	0.50234	0.52186	0.49282		0.2404	0.0102	0.00601		0.2392	0.00978	0.00438
0.2394	0.19269	0.23906		0.2394	0.36614	0.50304	0.52254	0.48998		0.2406	0.01017	0.00601		0.2394	0.00972	0.00445
0.2396	0.18752	0.23606		0.2396	0.36141	0.50604	0.52587	0.48617		0.2408	0.01019	0.00605		0.2396	0.00965	0.00445
0.2398	0.18396	0.23307		0.2398	0.35651	0.50899	0.53062	0.48333		0.241	0.01022	0.00607		0.2398	0.00959	0.00446
0.24	0.18177	0.23112		0.24	0.35285	0.50882	0.53424	0.48256		0.2412	0.01023	0.00613		0.24	0.00957	0.00449
0.2402	0.18019	0.22985		0.2402	0.35099	0.50459	0.53471	0.48395		0.2414	0.01021	0.00609		0.2402	0.0096	0.00454
0.2404	0.17909	0.22812		0.2404	0.35068	0.49845	0.53276	0.48689		0.2416	0.01024	0.00601		0.2404	0.00966	0.00457
0.2406	0.1791	0.22456		0.2406	0.35129	0.49387	0.53141	0.49037		0.2418	0.01031	0.00591		0.2406	0.00973	0.00455
0.2408	0.18078	0.21838		0.2408	0.35218	0.49303	0.53235	0.49311		0.242	0.01038	0.0059		0.2408	0.00978	0.00443
0.241	0.1838	0.21056		0.241	0.35282	0.49573	0.53403	0.49407		0.2422	0.01037	0.00598		0.241	0.0098	0.00431
0.2412	0.18702	0.20422		0.2412	0.35259	0.49991	0.53421	0.49322		0.2424	0.0103	0.0061		0.2412	0.00979	0.00427
0.2414	0.18963	0.20285		0.2414	0.35097	0.50336	0.5336	0.49176		0.2426	0.01024	0.00622		0.2414	0.00976	0.00432
0.2416	0.192	0.2075		0.2416	0.34812	0.50488	0.53494	0.49095		0.2428	0.01026	0.00619		0.2416	0.00974	0.00437
0.2418	0.19493	0.21553		0.2418	0.34516	0.50437	0.53883	0.49086		0.243	0.01037	0.00616		0.2418	0.00974	0.0044
0.242	0.19827	0.22209		0.242	0.34371	0.50238	0.54227	0.49037		0.2432	0.01051	0.00617		0.242	0.00973	0.0045
0.2422	0.20053	0.22376		0.2422	0.34488	0.49981	0.54192	0.48835		0.2434	0.0106	0.00616		0.2422	0.00969	0.00453
0.2424	0.20006	0.22134		0.2424	0.34843	0.49771	0.5381	0.48474		0.2436	0.01057	0.00613		0.2424	0.00962	0.00443
0.2426	0.19665	0.21887		0.2426	0.35295	0.49689	0.53481	0.48088		0.2438	0.01044	0.0061		0.2426	0.00954	0.00437
0.2428	0.19207	0.21965		0.2428	0.35681	0.49729	0.53596	0.47856		0.244	0.01026	0.00608		0.2428	0.00949	0.00438
0.243	0.18886	0.2234		0.243	0.35935	0.49822	0.54185	0.47848		0.2442	0.01011	0.00607		0.243	0.00949	0.00443
0.2432	0.18835	0.22758		0.2432	0.36098	0.49906	0.54911	0.47956		0.2444	0.01005	0.00608		0.2432	0.00951	0.00452
0.2434	0.18974	0.2304		0.2434	0.36228	0.49931	0.55348	0.48007		0.2446	0.01008	0.00607		0.2434	0.00952	0.00459
0.2436	0.19078	0.23189		0.2436	0.36338	0.49819	0.55233	0.47928		0.2448	0.01012	0.00606		0.2436	0.00951	0.00464
0.2438	0.18946	0.23296		0.2438	0.36437	0.49504	0.54562	0.4779		0.245	0.01012	0.00603		0.2438	0.00948	0.00459
0.244	0.18553	0.23444		0.244	0.36593	0.49049	0.53607	0.47737		0.2452	0.01008	0.00608		0.244	0.00947	0.0045
0.2442	0.18091	0.23687		0.2442	0.3688	0.48669	0.52811	0.47914		0.2454	0.01005	0.00621		0.2442	0.00951	0.00438
0.2444	0.17811	0.23991		0.2444	0.3729	0.48592	0.525	0.48379		0.2456	0.01006	0.00625		0.2444	0.0096	0.00431
0.2446	0.1779	0.24192		0.2446	0.37747	0.48883	0.52631	0.49044		0.2458	0.01013	0.0061		0.2446	0.00973	0.00437
0.2448	0.17869	0.24114		0.2448	0.38152	0.49397	0.52852	0.49718		0.246	0.01022	0.006		0.2448	0.00986	0.00444
0.245	0.17834	0.23826		0.245	0.38393	0.49876	0.52856	0.50227		0.2462	0.0103	0.00603		0.245	0.00997	0.00439
0.2452	0.17623	0.23696		0.2452	0.38382	0.50106	0.52648	0.50508		0.2464	0.01036	0.00598		0.2452	0.01002	0.00428
0.2454	0.17335	0.24048		0.2454	0.38124	0.50064	0.52476	0.50571		0.2466	0.01037	0.00589		0.2454	0.01003	0.00422
0.2456	0.17102	0.24734		0.2456	0.37736	0.49908	0.52556	0.50416		0.2468	0.01035	0.00592		0.2456	0.01	0.00434
0.2458	0.16982	0.25184		0.2458	0.37342	0.49809	0.52903	0.50011		0.247	0.01029	0.00595		0.2458	0.00992	0.00445
0.246	0.16957	0.24957		0.246	0.37013	0.49797	0.5338	0.49366		0.2472	0.01022	0.00591		0.246	0.00979	0.00439
0.2462	0.17002	0.24198		0.2462	0.36792	0.49783	0.53819	0.48594		0.2474	0.01013	0.00585		0.2462	0.00964	0.0043
0.2464	0.17146	0.23484		0.2464	0.36706	0.49697	0.54101	0.47868		0.2476	0.01003	0.00584		0.2464	0.0095	0.00431
0.2466	0.17415	0.23243		0.2466	0.36714	0.49556	0.54171	0.4732		0.2478	0.00995	0.00591		0.2466	0.00939	0.0044
0.2468	0.17752	0.23376		0.2468	0.36726	0.49459	0.54041	0.47011		0.248	0.0099	0.00601		0.2468	0.00933	0.00452
0.247	0.18055	0.23484		0.247	0.36714	0.49517	0.53761	0.46973		0.2482	0.00989	0.00604		0.247	0.00932	0.00455
0.2472	0.1829	0.23355		0.2472	0.36737	0.49773	0.53372	0.4721		0.2484	0.00993	0.00598		0.2472	0.00937	0.0045
0.2474	0.1849	0.23118		0.2474	0.36822	0.50152	0.52901	0.4762		0.2486	0.00999	0.00597		0.2474	0.00945	0.0045
0.2476	0.18656	0.2298		0.2476	0.36911	0.50504	0.52402	0.48005		0.2488	0.01006	0.00608		0.2476	0.00952	0.00454
0.2478	0.18728	0.22984		0.2478	0.36936	0.50671	0.51967	0.48215		0.249	0.0101	0.00612		0.2478	0.00957	0.00457
0.248	0.18666	0.23085		0.248	0.3688	0.50587	0.51697	0.48264		0.2492	0.0101	0.00608		0.248	0.00958	0.00453
0.2482	0.18488	0.23288		0.2482	0.36753	0.50334	0.51658	0.48245		0.2494	0.01007	0.00603		0.2482	0.00957	0.0045
0.2484	0.18222	0.23553		0.2484	0.36545	0.50119	0.51855	0.48185		0.2496	0.01	0.00599		0.2484	0.00956	0.00454
0.2486	0.17882	0.23674		0.2486	0.36252	0.50121	0.52201	0.48024		0.2498	0.00994	0.00593		0.2486	0.00953	0.00462
0.2488	0.17514	0.23467		0.2488	0.35925	0.50332	0.52552	0.47736		0.25	0.00992	0.00585		0.2488	0.00947	0.00466
0.249	0.17225	0.23043		0.249	0.35632	0.5057	0.52773	0.47419		0.2502	0.00995	0.00589		0.249	0.00941	0.00462
0.2492	0.1712	0.22756		0.2492	0.354	0.5066	0.52783	0.47235		0.2504	0.01001	0.00591		0.2492	0.00937	0.00449
0.2494	0.17211	0.22885		0.2494	0.35196	0.50584	0.52578	0.47245		0.2506	0.01008	0.00594		0.2494	0.00937	0.00432
0.2496	0.17398	0.23425		0.2496	0.35003	0.50435	0.52247	0.47347		0.2508	0.01014	0.00589		0.2496	0.00939	0.00419
0.2498	0.17567	0.24141		0.2498	0.34872	0.50286	0.51951	0.47373		0.251	0.01018	0.00594		0.2498	0.0094	0.00412
0.25	0.17752	0.24744		0.25	0.34874	0.50143	0.51842	0.47233		0.2512	0.01019	0.00608		0.25	0.00937	0.00414
0.2502	0.18113	0.25065		0.2502	0.3499	0.49983	0.51971	0.46957		0.2514	0.01015	0.00619		0.2502	0.00932	0.00417
0.2504	0.1871	0.25142		0.2504	0.35116	0.49767	0.52273	0.4666		0.2516	0.01007	0.00626		0.2504	0.00926	0.00418
0.2506	0.19361	0.25163		0.2506	0.35185	0.49471	0.52637	0.46492		0.2518	0.00999	0.00623		0.2506	0.00922	0.00424
0.2508	0.19813	0.25274		0.2508	0.35272	0.49115	0.52969	0.4658		0.252	0.0099	0.00609		0.2508	0.00924	0.0043
0.251	0.19987	0.25448		0.251	0.35519	0.48758	0.53188	0.46957		0.2522	0.00984	0.00596		0.251	0.00932	0.00435
0.2512	0.19969	0.25548		0.2512	0.3595	0.48445	0.53213	0.47537		0.2524	0.00981	0.00596		0.2512	0.00943	0.00439
0.2514	0.19826	0.25486		0.2514	0.36398	0.48212	0.53006	0.48173		0.2526	0.00982	0.00607		0.2514	0.00956	0.00443
0.2516	0.19555	0.25321		0.2516	0.36649	0.48111	0.52619	0.48734		0.2528	0.00986	0.00615		0.2516	0.00967	0.00437
0.2518	0.19206	0.25199		0.2518	0.36622	0.48199	0.52161	0.49149		0.253	0.00994	0.00613		0.2518	0.00975	0.00428
0.252	0.18967	0.25197		0.252	0.36394	0.48465	0.51738	0.49389		0.2532	0.01003	0.00605		0.252	0.0098	0.0043
0.2522	0.19087	0.25194		0.2522	0.36115	0.48811	0.51419	0.49459		0.2534	0.01008	0.00598		0.2522	0.00981	0.00444
0.2524	0.19652	0.24921		0.2524	0.35927	0.49106	0.51255	0.49397		0.2536	0.01007	0.00589		0.2524	0.0098	0.00455
0.2526	0.2043	0.24203		0.2526	0.35934	0.4928	0.51281	0.49265		0.2538	0.00998	0.00588		0.2526	0.00977	0.00451
0.2528	0.21005	0.23182		0.2528	0.3615	0.49336	0.51513	0.49129		0.254	0.00987	0.00597		0.2528	0.00975	0.00438
0.253	0.2113	0.22243		0.253	0.36488	0.49301	0.51921	0.49053		0.2542	0.0098	0.00608		0.253	0.00973	0.00439
0.2532	0.20911	0.21735		0.2532	0.36804	0.49217	0.52382	0.49075		0.2544	0.00978	0.0061		0.2532	0.00974	0.00448
0.2534	0.20601	0.21809		0.2534	0.36986	0.49176	0.5267	0.49146		0.2546	0.00982	0.00594		0.2534	0.00975	0.00443
0.2536	0.20252	0.22423		0.2536	0.37005	0.49273	0.52584	0.49143		0.2548	0.00991	0.00582		0.2536	0.00975	0.00433
0.2538	0.19694	0.23336		0.2538	0.36903	0.495	0.52137	0.48987		0.255	0.01	0.00583		0.2538	0.00972	0.00429
0.254	0.18858	0.24117		0.254	0.36768	0.49725	0.51574	0.4875		0.2552	0.01007	0.00591		0.254	0.00967	0.00433
0.2542	0.17989	0.24372		0.2542	0.36689	0.4981	0.51174	0.48571		0.2554	0.0101	0.00602		0.2542	0.00964	0.0044
0.2544	0.17461	0.24037		0.2544	0.367	0.49724	0.51085	0.48513		0.2556	0.01008	0.00609		0.2544	0.00962	0.00441
0.2546	0.17434	0.23377		0.2546	0.36778	0.49535	0.51306	0.48544		0.2558	0.01004	0.00602		0.2546	0.00963	0.00435
0.2548	0.17778	0.22714		0.2548	0.36895	0.49334	0.51747	0.48621		0.256	0.01003	0.00591		0.2548	0.00965	0.00434
0.255	0.18233	0.22212		0.255	0.37069	0.4917	0.52249	0.48692		0.2562	0.01006	0.00581		0.255	0.00966	0.00441
0.2552	0.18618	0.21881		0.2552	0.37325	0.49025	0.52626	0.48657		0.2564	0.01014	0.00582		0.2552	0.00965	0.00439
0.2554	0.18925	0.21635		0.2554	0.37614	0.48857	0.52751	0.48413		0.2566	0.01021	0.00591		0.2554	0.00961	0.00429
0.2556	0.19276	0.21354		0.2556	0.37795	0.48696	0.52637	0.47979		0.2568	0.01026	0.00598		0.2556	0.00952	0.00425
0.2558	0.19739	0.21002		0.2558	0.37717	0.48661	0.5244	0.47489		0.257	0.01026	0.00598		0.2558	0.00942	0.00432
0.256	0.20227	0.20711		0.256	0.37351	0.48835	0.52373	0.47078		0.2572	0.01025	0.00594		0.256	0.00934	0.00434
0.2562	0.20596	0.20673		0.2562	0.36822	0.4914	0.52559	0.46806		0.2574	0.01024	0.00594		0.2562	0.00929	0.00431
0.2564	0.20788	0.20913		0.2564	0.36309	0.49379	0.52946	0.46733		0.2576	0.01025	0.00602		0.2564	0.00927	0.00429
0.2566	0.20823	0.21255		0.2566	0.35907	0.49399	0.53344	0.4695		0.2578	0.01025	0.00608		0.2566	0.00931	0.00425
0.2568	0.20701	0.21539		0.2568	0.35594	0.49214	0.53578	0.47471		0.258	0.01024	0.00611		0.2568	0.00942	0.00422
0.257	0.20358	0.21781		0.257	0.35315	0.48985	0.53609	0.48105		0.2582	0.0102	0.0061		0.257	0.00954	0.00425
0.2572	0.19722	0.22035		0.2572	0.3504	0.48907	0.53539	0.48507		0.2584	0.01015	0.00602		0.2572	0.00962	0.00434
0.2574	0.1881	0.22177		0.2574	0.34767	0.49042	0.53496	0.48415		0.2586	0.01009	0.00597		0.2574	0.00961	0.00442
0.2576	0.178	0.22031		0.2576	0.34515	0.49268	0.53522	0.47868		0.2588	0.01005	0.00595		0.2576	0.0095	0.0045
0.2578	0.17017	0.21703		0.2578	0.34343	0.49386	0.53546	0.47218		0.259	0.01004	0.00596		0.2578	0.00937	0.00456
0.258	0.16748	0.21611		0.258	0.34331	0.49295	0.53477	0.46882		0.2592	0.01005	0.00599		0.258	0.0093	0.00455
0.2582	0.17005	0.22066		0.2582	0.3451	0.49049	0.53283	0.47009		0.2594	0.01009	0.00595		0.2582	0.00933	0.00441
0.2584	0.17549	0.22915		0.2584	0.34838	0.48785	0.53004	0.47402		0.2596	0.0101	0.00591		0.2584	0.0094	0.00422
0.2586	0.18174	0.23646		0.2586	0.35238	0.48625	0.52715	0.47795		0.2598	0.01008	0.0059		0.2586	0.00948	0.00415
0.2588	0.18864	0.23807		0.2588	0.35644	0.48614	0.525	0.48092		0.26	0.01002	0.00586		0.2588	0.00954	0.00414
0.259	0.19631	0.23323		0.259	0.36015	0.48724	0.52429	0.48312		0.2602	0.00994	0.00586		0.259	0.00959	0.00418
0.2592	0.20356	0.2251		0.2592	0.3634	0.48894	0.52516	0.48428		0.2604	0.00988	0.0059		0.2592	0.00961	0.00423
0.2594	0.20878	0.21815		0.2594	0.36635	0.49045	0.52684	0.48404		0.2606	0.00988	0.0059		0.2594	0.0096	0.0042
0.2596	0.21119	0.21521		0.2596	0.369	0.49103	0.52784	0.4832		0.2608	0.0099	0.00585		0.2596	0.00959	0.0041
0.2598	0.21052	0.21653		0.2598	0.37084	0.49047	0.52677	0.48323		0.261	0.00994	0.00585		0.2598	0.00959	0.00411
0.26	0.2065	0.22127		0.26	0.371	0.48954	0.52341	0.48471		0.2612	0.00997	0.00589		0.26	0.00962	0.00424
0.2602	0.19982	0.22871		0.2602	0.36882	0.48951	0.51922	0.4868		0.2614	0.00999	0.00594		0.2602	0.00966	0.00436
0.2604	0.19263	0.23763		0.2604	0.36437	0.49099	0.51634	0.48786		0.2616	0.00999	0.00604		0.2604	0.00968	0.00442
0.2606	0.18726	0.24573		0.2606	0.35879	0.49357	0.51593	0.48643		0.2618	0.00998	0.00615		0.2606	0.00965	0.0045
0.2608	0.18469	0.25074		0.2608	0.35448	0.49628	0.51737	0.48244		0.262	0.00998	0.00613		0.2608	0.00957	0.00456
0.261	0.18488	0.25223		0.261	0.35399	0.49809	0.51925	0.47786		0.2622	0.00999	0.00607		0.261	0.00948	0.00455
0.2612	0.18737	0.25165		0.2612	0.35806	0.49815	0.52077	0.47525		0.2624	0.01002	0.00599		0.2612	0.00943	0.00445
0.2614	0.19059	0.25035		0.2614	0.36479	0.49622	0.52176	0.47513		0.2626	0.01005	0.00597		0.2614	0.00943	0.00437
0.2616	0.19199	0.2481		0.2616	0.3709	0.49316	0.52202	0.47542		0.2628	0.01003	0.00597		0.2616	0.00943	0.00433
0.2618	0.19047	0.24377		0.2618	0.37397	0.49058	0.52152	0.47361		0.263	0.00999	0.00589		0.2618	0.0094	0.00427
0.262	0.18807	0.23743		0.262	0.37377	0.48945	0.52109	0.46912		0.2632	0.00996	0.00573		0.262	0.00931	0.00417
0.2622	0.18772	0.23069		0.2622	0.3715	0.48937	0.52187	0.46365		0.2634	0.00996	0.0056		0.2622	0.0092	0.00412
0.2624	0.18996	0.22476		0.2624	0.36836	0.48917	0.52363	0.45973		0.2636	0.01	0.00562		0.2624	0.00912	0.00419
0.2626	0.19272	0.21919		0.2626	0.3649	0.48794	0.52474	0.45905		0.2638	0.01006	0.00578		0.2626	0.00911	0.00421
0.2628	0.19394	0.21339		0.2628	0.36141	0.48538	0.52398	0.46159		0.264	0.01011	0.00591		0.2628	0.00916	0.00421
0.263	0.19373	0.20825		0.263	0.35834	0.48183	0.52194	0.46597		0.2642	0.01013	0.00602		0.263	0.00924	0.00422
0.2632	0.19407	0.20516		0.2632	0.3562	0.47826	0.52035	0.47032		0.2644	0.0101	0.00605		0.2632	0.00933	0.00415
0.2634	0.19653	0.20436		0.2634	0.35514	0.47618	0.52053	0.47311		0.2646	0.01004	0.00595		0.2634	0.00939	0.00406
0.2636	0.20026	0.20521		0.2636	0.35476	0.47681	0.52256	0.47348		0.2648	0.00998	0.00589		0.2636	0.00939	0.00408
0.2638	0.20251	0.20724		0.2638	0.35459	0.48006	0.52556	0.47172		0.265	0.00998	0.0059		0.2638	0.00936	0.00411
0.264	0.20126	0.20995		0.264	0.35474	0.48418	0.52817	0.46955		0.2652	0.01003	0.00596		0.264	0.00932	0.00423
0.2642	0.19709	0.21209		0.2642	0.35568	0.48681	0.52907	0.46917		0.2654	0.01009	0.006		0.2642	0.00931	0.00435
0.2644	0.19218	0.2123		0.2644	0.35735	0.48676	0.52753	0.47109		0.2656	0.01013	0.00594		0.2644	0.00935	0.00443
0.2646	0.18823	0.21041		0.2646	0.35903	0.48483	0.52428	0.47319		0.2658	0.01015	0.00587		0.2646	0.00939	0.00442
0.2648	0.18561	0.20824		0.2648	0.36005	0.48294	0.52147	0.47285		0.266	0.01016	0.00585		0.2648	0.00938	0.00436
0.265	0.18392	0.20882		0.265	0.36045	0.48237	0.52124	0.47019		0.2662	0.01019	0.00591		0.265	0.00933	0.00428
0.2652	0.1829	0.21393		0.2652	0.36073	0.48291	0.52375	0.46838		0.2664	0.01025	0.00595		0.2652	0.00929	0.00419
0.2654	0.18278	0.22228		0.2654	0.36124	0.48357	0.52709	0.47028		0.2666	0.01028	0.00591		0.2654	0.00933	0.00412
0.2656	0.18358	0.23052		0.2656	0.36189	0.48378	0.52924	0.47536		0.2668	0.01027	0.00582		0.2656	0.00943	0.00406
0.2658	0.18451	0.23577		0.2658	0.36245	0.48377	0.53	0.48046		0.267	0.0102	0.00575		0.2658	0.00953	0.0041
0.266	0.18459	0.23678		0.266	0.36242	0.48385	0.5307	0.48302		0.2672	0.0101	0.00563		0.266	0.00958	0.00413
0.2662	0.18407	0.23374		0.2662	0.36103	0.48371	0.53255	0.4827		0.2674	0.01001	0.00554		0.2662	0.00958	0.00418
0.2664	0.18441	0.22847		0.2664	0.35768	0.48303	0.53525	0.48028		0.2676	0.00997	0.00558		0.2664	0.00953	0.00422
0.2666	0.18661	0.22427		0.2666	0.35278	0.48255	0.53711	0.47636		0.2678	0.00997	0.00576		0.2666	0.00945	0.00423
0.2668	0.19003	0.22397		0.2668	0.34776	0.48362	0.53635	0.4718		0.268	0.01004	0.00588		0.2668	0.00936	0.0042
0.267	0.19288	0.22742		0.267	0.34401	0.48642	0.53264	0.46839		0.2682	0.01013	0.00589		0.267	0.00929	0.00417
0.2672	0.19355	0.23152		0.2672	0.34186	0.48926	0.5275	0.46788		0.2684	0.01022	0.00585		0.2672	0.00928	0.00419
0.2674	0.19185	0.2331		0.2674	0.34076	0.49014	0.52304	0.47031		0.2686	0.01026	0.00583		0.2674	0.00933	0.00428
0.2676	0.1893	0.23139		0.2676	0.34024	0.48868	0.52066	0.47421		0.2688	0.01022	0.00579		0.2676	0.00941	0.0044
0.2678	0.18828	0.22811		0.2678	0.34053	0.48612	0.52106	0.47838		0.269	0.01015	0.00572		0.2678	0.00949	0.00445
0.268	0.19052	0.22562		0.268	0.34221	0.48377	0.52433	0.48271		0.2692	0.01008	0.00579		0.268	0.00958	0.00433
0.2682	0.19583	0.22493		0.2682	0.34534	0.48211	0.52943	0.48716		0.2694	0.01005	0.0059		0.2682	0.00967	0.00414
0.2684	0.20192	0.22478		0.2684	0.34907	0.48139	0.53399	0.49043		0.2696	0.01005	0.00592		0.2684	0.00973	0.00411
0.2686	0.20563	0.22287		0.2686	0.35228	0.48207	0.53571	0.49006		0.2698	0.0101	0.00588		0.2686	0.00972	0.00422
0.2688	0.2054	0.21853		0.2688	0.35433	0.48431	0.53403	0.48449		0.27	0.01015	0.00582		0.2688	0.00961	0.00425
0.269	0.20281	0.21405		0.269	0.35555	0.48723	0.53034	0.4752		0.2702	0.01019	0.00582		0.269	0.00943	0.00426
0.2692	0.20097	0.21255		0.2692	0.35686	0.48916	0.52676	0.46637		0.2704	0.01018	0.0058		0.2692	0.00925	0.00423
0.2694	0.20116	0.21486		0.2694	0.35877	0.48904	0.52486	0.46179		0.2706	0.01013	0.00573		0.2694	0.00916	0.00414
0.2696	0.20182	0.21897		0.2696	0.3607	0.48754	0.52525	0.46198		0.2708	0.01006	0.00578		0.2696	0.00917	0.00409
0.2698	0.20157	0.22245		0.2698	0.36151	0.48667	0.52753	0.46467		0.271	0.01	0.00585		0.2698	0.00922	0.00415
0.27	0.20139	0.22441		0.27	0.36061	0.48776	0.5304	0.46794		0.2712	0.00994	0.00586		0.27	0.00928	0.00416
0.2702	0.20291	0.22488		0.2702	0.35839	0.4899	0.53218	0.47184		0.2714	0.00991	0.0058		0.2702	0.00936	0.00408
0.2704	0.2054	0.22359		0.2704	0.35588	0.49068	0.53177	0.47661		0.2716	0.00989	0.00581		0.2704	0.00946	0.00401
0.2706	0.20616	0.21974		0.2706	0.35387	0.48848	0.52931	0.4805		0.2718	0.00988	0.00591		0.2706	0.00953	0.00402
0.2708	0.20363	0.2127		0.2708	0.35258	0.48393	0.52577	0.48055		0.272	0.00986	0.00593		0.2708	0.00953	0.00408
0.271	0.1988	0.20326		0.271	0.35192	0.47952	0.52221	0.47571		0.2722	0.00985	0.00593		0.271	0.00944	0.00413
0.2712	0.19372	0.19476		0.2712	0.35176	0.4779	0.51934	0.4685		0.2724	0.00985	0.00596		0.2712	0.0093	0.00417
0.2714	0.18957	0.1917		0.2714	0.35178	0.47996	0.51752	0.46347		0.2726	0.00986	0.00602		0.2714	0.0092	0.00417
0.2716	0.18679	0.19583		0.2716	0.35155	0.48405	0.51662	0.46405		0.2728	0.00989	0.00602		0.2716	0.00921	0.00406
0.2718	0.18591	0.2041		0.2718	0.35119	0.48704	0.51604	0.47021		0.273	0.00994	0.006		0.2718	0.00933	0.00394
0.272	0.18714	0.21166		0.272	0.35153	0.48675	0.5153	0.47838		0.2732	0.01001	0.00597		0.272	0.00949	0.00403
0.2722	0.18924	0.21632		0.2722	0.35326	0.48361	0.51454	0.48415		0.2734	0.01012	0.00593		0.2722	0.00961	0.00424
0.2724	0.18997	0.21924		0.2724	0.35618	0.48017	0.51431	0.48602		0.2736	0.01025	0.00588		0.2724	0.00964	0.00431
0.2726	0.18854	0.22234		0.2726	0.35929	0.47882	0.51497	0.48656		0.2738	0.01035	0.00572		0.2726	0.00965	0.00418
0.2728	0.18698	0.22637		0.2728	0.36133	0.47972	0.51652	0.48892		0.274	0.01038	0.00565		0.2728	0.0097	0.00404
0.273	0.1883	0.23113		0.273	0.36121	0.48097	0.51903	0.49287		0.2742	0.01032	0.00564		0.273	0.00978	0.00402
0.2732	0.19333	0.23607		0.2732	0.35828	0.48044	0.52302	0.49518		0.2744	0.01021	0.00563		0.2732	0.00982	0.00409
0.2734	0.1997	0.24035		0.2734	0.3528	0.47754	0.52887	0.49345		0.2746	0.01009	0.00568		0.2734	0.00979	0.0041
0.2736	0.2041	0.24279		0.2736	0.34636	0.47356	0.53562	0.48869		0.2748	0.01002	0.00573		0.2736	0.0097	0.00406
0.2738	0.20493	0.24285		0.2738	0.34131	0.47035	0.5408	0.48398		0.275	0.01003	0.00571		0.2738	0.0096	0.00394
0.274	0.20287	0.24147		0.274	0.33928	0.46876	0.54208	0.48158		0.2752	0.01009	0.0057		0.274	0.00955	0.00392
0.2742	0.19953	0.24015		0.2742	0.34029	0.46823	0.539	0.48135		0.2754	0.01018	0.00567		0.2742	0.00955	0.00395
0.2744	0.19622	0.23945		0.2744	0.34338	0.4677	0.53315	0.48153		0.2756	0.01023	0.00566		0.2744	0.00955	0.00394
0.2746	0.19369	0.23904		0.2746	0.3477	0.46674	0.5272	0.4804		0.2758	0.01019	0.00574		0.2746	0.00953	0.004
0.2748	0.19238	0.23835		0.2748	0.35238	0.46572	0.52362	0.47743		0.276	0.01005	0.00585		0.2748	0.00947	0.00408
0.275	0.19277	0.23652		0.275	0.35599	0.46535	0.5238	0.47329		0.2762	0.00988	0.00586		0.275	0.00939	0.00406
0.2752	0.19529	0.23261		0.2752	0.35716	0.4662	0.52734	0.46907		0.2764	0.00974	0.00579		0.2752	0.00931	0.00401
0.2754	0.19947	0.22692		0.2754	0.35596	0.46855	0.53198	0.4655		0.2766	0.00967	0.00569		0.2754	0.00924	0.00397
0.2756	0.20332	0.22158		0.2756	0.35409	0.47201	0.53441	0.46295		0.2768	0.00966	0.00556		0.2756	0.00918	0.00394
0.2758	0.20437	0.21884		0.2758	0.35339	0.4753	0.53212	0.46175		0.277	0.00968	0.00543		0.2758	0.00916	0.00391
0.276	0.20167	0.21918		0.276	0.35435	0.47681	0.52511	0.46238		0.2772	0.00971	0.00548		0.276	0.00917	0.00392
0.2762	0.19666	0.22153		0.2762	0.35598	0.47576	0.51612	0.46495		0.2774	0.00974	0.00559		0.2762	0.00922	0.00397
0.2764	0.19227	0.22499		0.2764	0.35679	0.47273	0.50873	0.4691		0.2776	0.00976	0.00565		0.2764	0.00931	0.00395
0.2766	0.19103	0.22947		0.2766	0.35581	0.46914	0.50499	0.47418		0.2778	0.00976	0.0057		0.2766	0.00941	0.00394
0.2768	0.19335	0.23473		0.2768	0.3531	0.46633	0.50457	0.47931		0.278	0.00972	0.00571		0.2768	0.00951	0.0039
0.277	0.19718	0.23913		0.277	0.34972	0.46524	0.50581	0.48323		0.2782	0.00967	0.00568		0.277	0.00959	0.00385
0.2772	0.19962	0.24028		0.2772	0.34717	0.46639	0.50737	0.48434		0.2784	0.0096	0.00568		0.2772	0.00961	0.00385
0.2774	0.19912	0.23696		0.2774	0.34643	0.46966	0.50875	0.48141		0.2786	0.00956	0.00573		0.2774	0.00955	0.00388
0.2776	0.19635	0.23027		0.2776	0.34725	0.47379	0.50968	0.47469		0.2788	0.00958	0.00572		0.2776	0.00942	0.004
0.2778	0.19307	0.22256		0.2778	0.34838	0.47676	0.50959	0.46643		0.279	0.00967	0.00566		0.2778	0.00925	0.00407
0.278	0.19052	0.21591		0.278	0.34865	0.47723	0.50798	0.46025		0.2792	0.00978	0.00567		0.278	0.00913	0.00415
0.2782	0.18904	0.21201		0.2782	0.34783	0.47574	0.50494	0.45933		0.2794	0.00987	0.0058		0.2782	0.00911	0.00423
0.2784	0.18894	0.21268		0.2784	0.34659	0.47399	0.50145	0.4643		0.2796	0.00992	0.00591		0.2784	0.00921	0.00427
0.2786	0.19091	0.21862		0.2786	0.34593	0.47326	0.49941	0.47249		0.2798	0.00992	0.00582		0.2786	0.00937	0.00423
0.2788	0.19494	0.22765		0.2788	0.34636	0.47359	0.5006	0.47959		0.28	0.00991	0.00567		0.2788	0.00952	0.00421
0.279	0.19942	0.23552		0.279	0.34759	0.47419	0.50513	0.48266		0.2802	0.0099	0.00563		0.279	0.00958	0.00418
0.2792	0.20224	0.23905		0.2792	0.34868	0.47448	0.51104	0.48164		0.2804	0.00992	0.0056		0.2792	0.00956	0.00399
0.2794	0.20278	0.23848		0.2794	0.34871	0.47468	0.51579	0.47872		0.2806	0.00998	0.00554		0.2794	0.0095	0.00386
0.2796	0.2022	0.23666		0.2796	0.34734	0.47551	0.51809	0.47624		0.2808	0.01007	0.0055		0.2796	0.00945	0.00394
0.2798	0.20185	0.23607		0.2798	0.3448	0.47746	0.51826	0.47512		0.281	0.01012	0.00547		0.2798	0.00943	0.00407
0.28	0.20184	0.23659		0.28	0.34176	0.48018	0.51746	0.47497		0.2812	0.01011	0.00554		0.28	0.00942	0.00418
0.2802	0.20088	0.23643		0.2802	0.33936	0.48255	0.51703	0.47532		0.2814	0.01002	0.00569		0.2802	0.00943	0.00422
0.2804	0.19768	0.23485		0.2804	0.33883	0.48338	0.51824	0.47605		0.2816	0.0099	0.00586		0.2804	0.00944	0.00414
0.2806	0.19261	0.23294		0.2806	0.34053	0.48239	0.52159	0.47669		0.2818	0.00979	0.00598		0.2806	0.00946	0.00405
0.2808	0.18805	0.23165		0.2808	0.34346	0.48047	0.52594	0.47651		0.282	0.00969	0.00598		0.2808	0.00945	0.00406
0.281	0.18653	0.2301		0.281	0.34619	0.47891	0.52881	0.4754		0.2822	0.0096	0.00586		0.281	0.00943	0.00405
0.2812	0.18853	0.22651		0.2812	0.34805	0.47858	0.52801	0.47394		0.2824	0.00954	0.00574		0.2812	0.0094	0.00398
0.2814	0.19227	0.22054		0.2814	0.34917	0.47969	0.52349	0.47242		0.2826	0.00953	0.00568		0.2814	0.00937	0.00396
0.2816	0.19534	0.21408		0.2816	0.34976	0.482	0.51719	0.4705		0.2828	0.0096	0.00568		0.2816	0.00933	0.00399
0.2818	0.19623	0.20977		0.2818	0.3502	0.48459	0.51121	0.46808		0.283	0.00972	0.00579		0.2818	0.00929	0.0041
0.282	0.19444	0.20912		0.282	0.35153	0.48596	0.50616	0.46563		0.2832	0.00984	0.00586		0.282	0.00924	0.00415
0.2822	0.19003	0.21225		0.2822	0.35483	0.48482	0.50173	0.4635		0.2834	0.00991	0.00574		0.2822	0.0092	0.00408
0.2824	0.18363	0.21863		0.2824	0.35956	0.48091	0.49846	0.46154		0.2836	0.00994	0.00563		0.2824	0.00916	0.00405
0.2826	0.17689	0.22743		0.2826	0.3627	0.47519	0.498	0.4599		0.2838	0.00992	0.00566		0.2826	0.00912	0.00413
0.2828	0.17226	0.23725		0.2828	0.36081	0.4694	0.50142	0.45955		0.284	0.0099	0.00568		0.2828	0.00912	0.0042
0.283	0.17186	0.24615		0.283	0.35332	0.46556	0.50764	0.4614		0.2842	0.0099	0.00562		0.283	0.00915	0.00427
0.2832	0.17617	0.25232		0.2832	0.34357	0.46539	0.51393	0.46506		0.2844	0.00992	0.00547		0.2832	0.00923	0.00422
0.2834	0.18333	0.25474		0.2834	0.33643	0.46933	0.51793	0.46878		0.2846	0.00993	0.00535		0.2834	0.0093	0.00417
0.2836	0.18981	0.25331		0.2836	0.33495	0.47574	0.519	0.47097		0.2848	0.00993	0.00534		0.2836	0.00934	0.00418
0.2838	0.19265	0.24889		0.2838	0.33889	0.48128	0.51817	0.47164		0.285	0.00994	0.00541		0.2838	0.00936	0.00418
0.284	0.19166	0.24305		0.284	0.34536	0.48295	0.51726	0.47209		0.2852	0.00997	0.00552		0.284	0.00937	0.00422
0.2842	0.18948	0.23743		0.2842	0.35058	0.48022	0.51738	0.4735		0.2854	0.00997	0.00562		0.2842	0.00939	0.00414
0.2844	0.18931	0.2328		0.2844	0.35227	0.47533	0.51816	0.47593		0.2856	0.00994	0.00566		0.2844	0.00944	0.00406
0.2846	0.19266	0.22904		0.2846	0.35107	0.47124	0.51854	0.4787		0.2858	0.00988	0.00562		0.2846	0.0095	0.0041
0.2848	0.19862	0.22624		0.2848	0.34957	0.46941	0.51856	0.48104		0.286	0.00984	0.00552		0.2848	0.00954	0.00415
0.285	0.20427	0.22537		0.285	0.34953	0.46942	0.51924	0.48243		0.2862	0.00984	0.00544		0.285	0.00957	0.00412
0.2852	0.20604	0.22741		0.2852	0.35026	0.47019	0.52059	0.48244		0.2864	0.00987	0.00546		0.2852	0.00957	0.00412
0.2854	0.20212	0.23161		0.2854	0.34974	0.47082	0.52098	0.48074		0.2866	0.00991	0.00554		0.2854	0.00954	0.00413
0.2856	0.19441	0.23535		0.2856	0.3468	0.47083	0.51917	0.4776		0.2868	0.00995	0.00558		0.2856	0.00948	0.0041
0.2858	0.1876	0.23629		0.2858	0.34227	0.47036	0.51614	0.47424		0.287	0.00997	0.00552		0.2858	0.00941	0.00401
0.286	0.18569	0.23455		0.286	0.33842	0.4702	0.51409	0.47199		0.2872	0.00996	0.00551		0.286	0.00936	0.00397
0.2862	0.18902	0.23203		0.2862	0.33753	0.47097	0.51417	0.47105		0.2874	0.00992	0.00564		0.2862	0.00935	0.004
0.2864	0.19441	0.22999		0.2864	0.34052	0.47229	0.51581	0.47052		0.2876	0.00987	0.00587		0.2864	0.00934	0.00399
0.2866	0.19752	0.2283		0.2866	0.34628	0.47295	0.51792	0.4698		0.2878	0.00984	0.00595		0.2866	0.00932	0.00398
0.2868	0.19569	0.22667		0.2868	0.3524	0.47196	0.5197	0.46927		0.288	0.00985	0.0059		0.2868	0.00931	0.00411
0.287	0.18949	0.22539		0.287	0.3564	0.4693	0.5206	0.46933		0.2882	0.00992	0.00578		0.287	0.00931	0.0042
0.2872	0.18196	0.22482		0.2872	0.35686	0.46596	0.5201	0.46943		0.2884	0.01002	0.00566		0.2872	0.00931	0.00419
0.2874	0.17612	0.22489		0.2874	0.35394	0.4633	0.51815	0.46864		0.2886	0.01009	0.00568		0.2874	0.0093	0.00416
0.2876	0.17295	0.22536		0.2876	0.34926	0.46213	0.51561	0.46683		0.2888	0.01008	0.00581		0.2876	0.00926	0.0041
0.2878	0.17166	0.22645		0.2878	0.34515	0.46234	0.51397	0.46496		0.289	0.00998	0.00591		0.2878	0.00922	0.00409
0.288	0.17121	0.22883		0.288	0.34351	0.46351	0.51468	0.46425		0.2892	0.00983	0.0059		0.288	0.00921	0.00403
0.2882	0.17119	0.23263		0.2882	0.34482	0.46552	0.51822	0.46525		0.2894	0.00972	0.00575		0.2882	0.00923	0.00389
0.2884	0.1718	0.23642		0.2884	0.34788	0.46801	0.52334	0.46774		0.2896	0.00967	0.00559		0.2884	0.00928	0.00383
0.2886	0.17338	0.23795		0.2886	0.3504	0.46973	0.52714	0.47116		0.2898	0.00969	0.00563		0.2886	0.00935	0.00398
0.2888	0.17596	0.23626		0.2888	0.35052	0.46929	0.52662	0.47478		0.29	0.0097	0.00571		0.2888	0.00942	0.00407
0.289	0.17872	0.23247		0.289	0.34808	0.46633	0.52117	0.47758		0.2902	0.00971	0.00573		0.289	0.00948	0.00403
0.2892	0.18035	0.22848		0.2892	0.34436	0.46196	0.51348	0.47863		0.2904	0.00972	0.00576		0.2892	0.0095	0.00395
0.2894	0.18017	0.22543		0.2894	0.34045	0.45815	0.50753	0.47802		0.2906	0.00975	0.00575		0.2894	0.00948	0.00398
0.2896	0.17921	0.22337		0.2896	0.3363	0.45685	0.50538	0.47688		0.2908	0.00979	0.00572		0.2896	0.00946	0.00401
0.2898	0.17988	0.22163		0.2898	0.33175	0.459	0.50596	0.4762		0.291	0.00985	0.00571		0.2898	0.00945	0.00391
0.29	0.18423	0.21953		0.29	0.32791	0.46389	0.50694	0.47595		0.2912	0.00991	0.00576		0.29	0.00944	0.00386
0.2902	0.19202	0.21766		0.2902	0.32661	0.46945	0.5073	0.47531		0.2914	0.00999	0.00579		0.2902	0.00943	0.00391
0.2904	0.20041	0.2181		0.2904	0.32836	0.47359	0.5078	0.47351		0.2916	0.01006	0.00582		0.2904	0.00939	0.00395
0.2906	0.20568	0.22281		0.2906	0.33181	0.47543	0.50933	0.47008		0.2918	0.0101	0.00583		0.2906	0.00933	0.00391
0.2908	0.20556	0.23155		0.2908	0.33542	0.47558	0.51167	0.46506		0.292	0.01007	0.00579		0.2908	0.00923	0.00386
0.291	0.20029	0.24184		0.291	0.33871	0.47523	0.5143	0.45945		0.2922	0.00999	0.00569		0.291	0.00912	0.0038
0.2912	0.19231	0.25109		0.2912	0.34137	0.47497	0.51751	0.45503		0.2924	0.0099	0.00557		0.2912	0.00903	0.00392
0.2914	0.18517	0.25812		0.2914	0.34232	0.47441	0.52165	0.45324		0.2926	0.00983	0.00554		0.2914	0.00899	0.00409
0.2916	0.18184	0.26281		0.2916	0.34082	0.47291	0.52572	0.45421		0.2928	0.00978	0.0056		0.2916	0.00901	0.00409
0.2918	0.18276	0.26507		0.2918	0.33804	0.47056	0.52765	0.45681		0.293	0.00975	0.00566		0.2918	0.00906	0.00398
0.292	0.18565	0.26449		0.292	0.33638	0.46827	0.52618	0.45969		0.2932	0.00974	0.00565		0.292	0.00912	0.0039
0.2922	0.18789	0.26055		0.2922	0.33725	0.46692	0.52209	0.46232		0.2934	0.00976	0.00556		0.2922	0.00917	0.00388
0.2924	0.1889	0.25313		0.2924	0.33964	0.46647	0.51734	0.46496		0.2936	0.00979	0.00545		0.2924	0.00922	0.00395
0.2926	0.18943	0.24308		0.2926	0.34099	0.46625	0.5134	0.46789		0.2938	0.00979	0.00539		0.2926	0.00928	0.00399
0.2928	0.18961	0.2322		0.2928	0.33928	0.4658	0.51066	0.47071		0.294	0.00974	0.0054		0.2928	0.00934	0.00393
0.293	0.18876	0.22239		0.293	0.33458	0.46498	0.50909	0.47239		0.2942	0.00967	0.00546		0.293	0.00937	0.00385
0.2932	0.18682	0.21514		0.2932	0.32891	0.46367	0.50892	0.47189		0.2944	0.0096	0.00552		0.2932	0.00936	0.00381
0.2934	0.18485	0.21139		0.2934	0.32503	0.46203	0.51007	0.46853		0.2946	0.00955	0.00553		0.2934	0.0093	0.00376
0.2936	0.18368	0.21108		0.2936	0.32479	0.46109	0.5114	0.46267		0.2948	0.00953	0.00552		0.2936	0.00918	0.00376
0.2938	0.18309	0.2133		0.2938	0.3282	0.46208	0.51128	0.45606		0.295	0.00957	0.00548		0.2938	0.00905	0.00371
0.294	0.18264	0.21736		0.294	0.33344	0.46498	0.50889	0.45103		0.2952	0.00968	0.0055		0.294	0.00895	0.00363
0.2942	0.18245	0.22317		0.2942	0.33773	0.46817	0.50502	0.44871		0.2954	0.00982	0.00564		0.2942	0.0089	0.00373
0.2944	0.18287	0.23036		0.2944	0.33887	0.46984	0.50126	0.44868		0.2956	0.00995	0.00572		0.2944	0.0089	0.00388
0.2946	0.18391	0.23792		0.2946	0.33668	0.46951	0.4987	0.45017		0.2958	0.01	0.00561		0.2946	0.00893	0.00393
0.2948	0.18567	0.24513		0.2948	0.33332	0.4681	0.498	0.45302		0.296	0.00997	0.00552		0.2948	0.00899	0.00386
0.295	0.18859	0.25121		0.295	0.33184	0.46671	0.50008	0.45694		0.2962	0.0099	0.00549		0.295	0.00907	0.00375
0.2952	0.19251	0.25376		0.2952	0.33367	0.46584	0.50557	0.46096		0.2964	0.00982	0.00545		0.2952	0.00915	0.00374
0.2954	0.1955	0.24961		0.2954	0.33728	0.46538	0.51319	0.46415		0.2966	0.00977	0.00546		0.2954	0.00921	0.00377
0.2956	0.19479	0.23839		0.2956	0.33958	0.46508	0.51974	0.46643		0.2968	0.00976	0.00558		0.2956	0.00925	0.00387
0.2958	0.18939	0.22397		0.2958	0.33881	0.46478	0.52243	0.46805		0.297	0.00977	0.00567		0.2958	0.00929	0.00392
0.296	0.18165	0.21163		0.296	0.33624	0.46449	0.5209	0.46885		0.2972	0.0098	0.00569		0.296	0.0093	0.00387
0.2962	0.17564	0.20445		0.2962	0.33473	0.46435	0.51698	0.4686		0.2974	0.00982	0.00572		0.2962	0.0093	0.00387
0.2964	0.17363	0.20258		0.2964	0.33578	0.46452	0.51301	0.46769		0.2976	0.00983	0.00569		0.2964	0.00928	0.00396
0.2966	0.17427	0.2047		0.2966	0.33817	0.4648	0.51051	0.4667		0.2978	0.00983	0.00556		0.2966	0.00926	0.00404
0.2968	0.17439	0.20912		0.2968	0.33941	0.46466	0.50985	0.46544		0.298	0.00983	0.0055		0.2968	0.00923	0.00412
0.297	0.17227	0.21406		0.297	0.33835	0.46365	0.51055	0.46288		0.2982	0.00984	0.00557		0.297	0.00918	0.00416
0.2972	0.16881	0.21777		0.2972	0.33591	0.46193	0.51178	0.45861		0.2984	0.00987	0.0056		0.2972	0.0091	0.00409
0.2974	0.16589	0.21903		0.2974	0.33366	0.46025	0.51284	0.45395		0.2986	0.0099	0.00558		0.2974	0.00901	0.00399
0.2976	0.16449	0.21797		0.2976	0.33227	0.45941	0.51335	0.45139		0.2988	0.00992	0.00557		0.2976	0.00896	0.00397
0.2978	0.1644	0.21648		0.2978	0.33139	0.45972	0.51338	0.45279		0.299	0.00992	0.00557		0.2978	0.00898	0.00396
0.298	0.16512	0.21704		0.298	0.33057	0.46093	0.51346	0.45804		0.2992	0.00991	0.00555		0.298	0.00909	0.0039
0.2982	0.16678	0.22071		0.2982	0.32996	0.46255	0.51424	0.46563		0.2994	0.00991	0.00553		0.2982	0.00924	0.00385
0.2984	0.1703	0.22619		0.2984	0.33024	0.4639	0.51579	0.47365		0.2996	0.0099	0.0056		0.2984	0.0094	0.00381
0.2986	0.17643	0.23098		0.2986	0.33206	0.46415	0.51738	0.48001		0.2998	0.00986	0.00569		0.2986	0.00952	0.00382
0.2988	0.18451	0.23342		0.2988	0.33536	0.46292	0.51816	0.48243		0.3	0.00979	0.00572		0.2988	0.00957	0.00383
0.299	0.19223	0.2335		0.299	0.33913	0.46092	0.51808	0.47972		0.3002	0.00972	0.00571		0.299	0.00952	0.0038
0.2992	0.19701	0.23233		0.2992	0.34203	0.45962	0.51779	0.47343		0.3004	0.00967	0.00562		0.2992	0.00939	0.00388
0.2994	0.19792	0.23087		0.2994	0.3433	0.46027	0.51765	0.46748		0.3006	0.00967	0.00545		0.2994	0.00927	0.00392
0.2996	0.19641	0.22952		0.2996	0.34308	0.46293	0.51707	0.46496		0.3008	0.00971	0.00532		0.2996	0.00922	0.00394
0.2998	0.19519	0.22837		0.2998	0.34175	0.46625	0.51514	0.46568		0.301	0.00978	0.00542		0.2998	0.00924	0.00403
0.3	0.19593	0.22774		0.3	0.33953	0.46849	0.51164	0.46718		0.3012	0.00983	0.00556		0.3	0.00927	0.0042
0.3002	0.19787	0.22821		0.3002	0.33692	0.4692	0.50766	0.46759		0.3014	0.00983	0.00558		0.3002	0.00928	0.0042
0.3004	0.19909	0.2297		0.3004	0.33516	0.46955	0.50502	0.46693		0.3016	0.00978	0.00553		0.3004	0.00926	0.00409
0.3006	0.1989	0.23073		0.3006	0.33543	0.47079	0.50501	0.4663		0.3018	0.00968	0.00547		0.3006	0.00925	0.004
0.3008	0.19861	0.22954		0.3008	0.33765	0.47264	0.50745	0.46658		0.302	0.00956	0.00545		0.3008	0.00926	0.00393
0.301	0.19946	0.22641		0.301	0.34007	0.47351	0.51086	0.4675		0.3022	0.00948	0.0055		0.301	0.00928	0.00386
0.3012	0.20052	0.22413		0.3012	0.34041	0.47233	0.5134	0.46751		0.3024	0.00948	0.00557		0.3012	0.00928	0.00381
0.3014	0.19908	0.22492		0.3014	0.33781	0.46982	0.51361	0.46496		0.3026	0.00956	0.00554		0.3014	0.00922	0.00379
0.3016	0.19299	0.22739		0.3016	0.33361	0.46788	0.51079	0.45996		0.3028	0.00969	0.00547		0.3016	0.00913	0.00378
0.3018	0.18282	0.22761		0.3018	0.32994	0.46815	0.50545	0.45487		0.303	0.0098	0.00547		0.3018	0.00902	0.00379
0.302	0.17219	0.22306		0.302	0.328	0.47051	0.49936	0.45252		0.3032	0.00984	0.00546		0.302	0.00898	0.00375
0.3022	0.1659	0.21464		0.3022	0.328	0.47314	0.49516	0.45391		0.3034	0.0098	0.00548		0.3022	0.00901	0.00369
0.3024	0.16699	0.2055		0.3024	0.33015	0.47403	0.49509	0.45772		0.3036	0.00974	0.00548		0.3024	0.00908	0.00373
0.3026	0.17438	0.19902		0.3026	0.33461	0.47285	0.49952	0.46139		0.3038	0.00969	0.00552		0.3026	0.00915	0.0038
0.3028	0.18338	0.19744		0.3028	0.34038	0.47111	0.50635	0.46272		0.304	0.00967	0.00558		0.3028	0.00918	0.0038
0.303	0.18888	0.20072		0.303	0.3452	0.47055	0.51199	0.46111		0.3042	0.00966	0.00559		0.303	0.00915	0.0038
0.3032	0.18862	0.20635		0.3032	0.3469	0.4717	0.51385	0.45791		0.3044	0.00964	0.00564		0.3032	0.00908	0.00385
0.3034	0.18371	0.2108		0.3034	0.34464	0.47386	0.51203	0.45525		0.3046	0.00963	0.00571		0.3034	0.00903	0.00389
0.3036	0.17685	0.21216		0.3036	0.33937	0.47599	0.50873	0.45407		0.3048	0.00964	0.00568		0.3036	0.00901	0.00395
0.3038	0.17034	0.21152		0.3038	0.33339	0.4775	0.50615	0.45386		0.305	0.00967	0.00562		0.3038	0.009	0.00398
0.304	0.1656	0.21162		0.304	0.32913	0.47826	0.50493	0.4541		0.3052	0.00973	0.00557		0.304	0.00901	0.00391
0.3042	0.16354	0.21389		0.3042	0.32782	0.47832	0.50441	0.45489		0.3054	0.00976	0.00566		0.3042	0.00903	0.00388
0.3044	0.16455	0.21729		0.3044	0.32917	0.47778	0.50377	0.45579		0.3056	0.00976	0.00571		0.3044	0.00904	0.00388
0.3046	0.16797	0.21985		0.3046	0.33213	0.47716	0.50309	0.45541		0.3058	0.00975	0.00558		0.3046	0.00904	0.00388
0.3048	0.17218	0.22101		0.3048	0.3354	0.47742	0.50336	0.45306		0.306	0.00973	0.00544		0.3048	0.00899	0.00387
0.305	0.17554	0.22207		0.305	0.33779	0.47901	0.50529	0.44998		0.3062	0.00971	0.00533		0.305	0.00893	0.00389
0.3052	0.1773	0.22478		0.3052	0.33881	0.48083	0.50803	0.4483		0.3064	0.00966	0.00533		0.3052	0.00889	0.00395
0.3054	0.17773	0.22963		0.3054	0.33911	0.48068	0.50978	0.44898		0.3066	0.00959	0.00543		0.3054	0.00891	0.00395
0.3056	0.1776	0.23507		0.3056	0.34006	0.47724	0.50982	0.451		0.3068	0.00951	0.00544		0.3056	0.00895	0.00383
0.3058	0.17738	0.23814		0.3058	0.34226	0.47132	0.50909	0.4525		0.307	0.00947	0.00537		0.3058	0.00898	0.00372
0.306	0.17695	0.23637		0.306	0.34466	0.4652	0.50847	0.45258		0.3072	0.00949	0.00528		0.306	0.00898	0.00375
0.3062	0.1759	0.22963		0.3062	0.34542	0.46092	0.50739	0.45195		0.3074	0.00958	0.00526		0.3062	0.00897	0.00373
0.3064	0.17439	0.22041		0.3064	0.34369	0.45914	0.50482	0.45167		0.3076	0.0097	0.00532		0.3064	0.00896	0.00367
0.3066	0.17378	0.21237		0.3066	0.34037	0.45943	0.50079	0.45173		0.3078	0.00977	0.00539		0.3066	0.00896	0.0037
0.3068	0.17563	0.20795		0.3068	0.33702	0.46089	0.49667	0.4512		0.308	0.00977	0.00543		0.3068	0.00895	0.00375
0.307	0.17992	0.20692		0.307	0.33448	0.46269	0.49449	0.44963		0.3082	0.00972	0.00549		0.307	0.00892	0.00374
0.3072	0.18453	0.20721		0.3072	0.33257	0.46414	0.49587	0.44809		0.3084	0.00964	0.00555		0.3072	0.00889	0.00374
0.3074	0.18714	0.20731		0.3074	0.33068	0.46466	0.50069	0.44832		0.3086	0.00955	0.00552		0.3074	0.00889	0.00375
0.3076	0.18745	0.20747		0.3076	0.32848	0.46384	0.50656	0.45091		0.3088	0.00947	0.0054		0.3076	0.00895	0.00381
0.3078	0.1869	0.20868		0.3078	0.32621	0.46177	0.51036	0.45436		0.309	0.00938	0.00534		0.3078	0.00901	0.00387
0.308	0.18626	0.21164		0.308	0.32451	0.45922	0.51051	0.45659		0.3092	0.00929	0.00532		0.308	0.00906	0.00388
0.3082	0.18446	0.21684		0.3082	0.32378	0.45729	0.50763	0.45717		0.3094	0.00924	0.00532		0.3082	0.00907	0.00386
0.3084	0.18011	0.22439		0.3084	0.32391	0.45691	0.50335	0.45764		0.3096	0.00924	0.00537		0.3084	0.00908	0.0038
0.3086	0.17374	0.23279		0.3086	0.32471	0.45853	0.49891	0.45914		0.3098	0.0093	0.00548		0.3086	0.00911	0.00376
0.3088	0.16757	0.2391		0.3088	0.32626	0.46187	0.49451	0.46084		0.31	0.00937	0.00555		0.3088	0.00914	0.00375
0.309	0.16295	0.24119		0.309	0.32834	0.4655	0.48991	0.46091		0.3102	0.00943	0.00562		0.309	0.00914	0.00381
0.3092	0.15908	0.23949		0.3092	0.3302	0.46739	0.48549	0.45866		0.3104	0.00948	0.0057		0.3092	0.0091	0.00387
0.3094	0.15474	0.23577		0.3094	0.33133	0.4664	0.48266	0.45478		0.3106	0.00953	0.00567		0.3094	0.00902	0.00389
0.3096	0.15058	0.23081		0.3096	0.33242	0.46336	0.48277	0.4501		0.3108	0.00958	0.00555		0.3096	0.00893	0.00386
0.3098	0.14883	0.22419		0.3098	0.33441	0.46028	0.48558	0.44501		0.311	0.00962	0.00555		0.3098	0.00883	0.00389
0.31	0.15088	0.21625		0.31	0.33673	0.45837	0.48935	0.44021		0.3112	0.00965	0.00552		0.31	0.00873	0.0039
0.3102	0.15574	0.20928		0.3102	0.33723	0.45722	0.49258	0.43699		0.3114	0.00966	0.00543		0.3102	0.00867	0.0038
0.3104	0.16097	0.20606		0.3104	0.33432	0.45598	0.49519	0.43634		0.3116	0.00967	0.00547		0.3104	0.00866	0.00373
0.3106	0.16472	0.20743		0.3106	0.32894	0.4548	0.49783	0.438		0.3118	0.00966	0.00552		0.3106	0.00869	0.00371
0.3108	0.16671	0.21147		0.3108	0.32394	0.45483	0.50046	0.44086		0.312	0.00961	0.00538		0.3108	0.00875	0.00367
0.311	0.16779	0.21516		0.311	0.3216	0.45688	0.50253	0.44401		0.3122	0.00955	0.00527		0.311	0.00881	0.00362
0.3112	0.16879	0.21692		0.3112	0.32211	0.4604	0.50386	0.44736		0.3124	0.00952	0.0053		0.3112	0.00888	0.00363
0.3114	0.16988	0.21747		0.3114	0.3241	0.46372	0.50477	0.45094		0.3126	0.00954	0.00539		0.3114	0.00895	0.0038
0.3116	0.17093	0.21833		0.3116	0.32587	0.46552	0.50522	0.45428		0.3128	0.00963	0.00545		0.3116	0.00901	0.00396
0.3118	0.17233	0.2198		0.3118	0.32621	0.46603	0.50454	0.4567		0.313	0.00974	0.00542		0.3118	0.00906	0.00392
0.312	0.1747	0.22057		0.312	0.32488	0.46644	0.50221	0.45796		0.3132	0.00983	0.00534		0.312	0.00909	0.00385
0.3122	0.17754	0.2194		0.3122	0.32295	0.4673	0.49903	0.45818		0.3134	0.00988	0.00532		0.3122	0.00909	0.00379
0.3124	0.17894	0.21686		0.3124	0.32247	0.4681	0.49712	0.45762		0.3136	0.00992	0.00537		0.3124	0.00908	0.00375
0.3126	0.17722	0.21511		0.3126	0.32522	0.46822	0.49846	0.45689		0.3138	0.00999	0.00543		0.3126	0.00906	0.0037
0.3128	0.1729	0.21612		0.3128	0.33118	0.46766	0.50314	0.45688		0.314	0.01008	0.00541		0.3128	0.00906	0.00371
0.313	0.16856	0.22021		0.313	0.33795	0.46667	0.50904	0.45783		0.3142	0.01016	0.0054		0.313	0.00908	0.00379
0.3132	0.1666	0.2261		0.3132	0.34168	0.46512	0.51364	0.45867		0.3144	0.01021	0.00536		0.3132	0.0091	0.00382
0.3134	0.16757	0.23186		0.3134	0.33961	0.46251	0.51628	0.45805		0.3146	0.0102	0.00533		0.3134	0.00909	0.00374
0.3136	0.17054	0.23609		0.3136	0.33278	0.45852	0.51843	0.45585		0.3148	0.01013	0.00532		0.3136	0.00904	0.00364
0.3138	0.17433	0.23868		0.3138	0.32571	0.45377	0.52174	0.45306		0.315	0.01002	0.00537		0.3138	0.00899	0.00362
0.314	0.17831	0.24029		0.314	0.3226	0.44983	0.52634	0.45067		0.3152	0.00994	0.00544		0.314	0.00894	0.00364
0.3142	0.18238	0.24087		0.3142	0.3237	0.44832	0.53091	0.44898		0.3154	0.00992	0.00539		0.3142	0.00891	0.0036
0.3144	0.18615	0.2394		0.3144	0.32577	0.44957	0.53357	0.44785		0.3156	0.00993	0.00534		0.3144	0.00889	0.00357
0.3146	0.18831	0.23536		0.3146	0.32581	0.45248	0.53291	0.44691		0.3158	0.00994	0.00533		0.3146	0.00887	0.00365
0.3148	0.18733	0.23005		0.3148	0.32362	0.4554	0.52897	0.44597		0.316	0.0099	0.00534		0.3148	0.00885	0.00375
0.315	0.18344	0.2259		0.315	0.32122	0.4571	0.52359	0.44564		0.3162	0.0098	0.00537		0.315	0.00884	0.00375
0.3152	0.17898	0.22494		0.3152	0.32067	0.4572	0.51941	0.44729		0.3164	0.00968	0.00544		0.3152	0.00887	0.00372
0.3154	0.17642	0.22789		0.3154	0.32222	0.45604	0.51802	0.45154		0.3166	0.0096	0.00551		0.3154	0.00896	0.00374
0.3156	0.17638	0.23382		0.3156	0.32419	0.45447	0.51876	0.45689		0.3168	0.00956	0.00551		0.3156	0.00906	0.0038
0.3158	0.17769	0.24014		0.3158	0.32469	0.45354	0.51918	0.46038		0.317	0.00956	0.00547		0.3158	0.00913	0.00394
0.316	0.17884	0.24376		0.316	0.32361	0.45406	0.51696	0.46008		0.3172	0.0096	0.00549		0.316	0.00913	0.00401
0.3162	0.17874	0.24333		0.3162	0.32259	0.45619	0.5119	0.45687		0.3174	0.00964	0.0055		0.3162	0.00906	0.004
0.3164	0.17672	0.24049		0.3164	0.32313	0.45932	0.5059	0.45365		0.3176	0.00969	0.00546		0.3164	0.009	0.00396
0.3166	0.17278	0.23828		0.3166	0.32522	0.46244	0.50128	0.45282		0.3178	0.00972	0.00539		0.3166	0.00898	0.00392
0.3168	0.16772	0.23827		0.3168	0.32772	0.46467	0.49926	0.45495		0.318	0.00972	0.00536		0.3168	0.00903	0.00392
0.317	0.16266	0.23927		0.317	0.32956	0.46554	0.49965	0.45914		0.3182	0.00966	0.00543		0.317	0.00911	0.00389
0.3172	0.15827	0.23884		0.3172	0.33071	0.46524	0.50144	0.46381		0.3184	0.00958	0.00552		0.3172	0.0092	0.0038
0.3174	0.15481	0.23571		0.3174	0.332	0.46463	0.50374	0.46725		0.3186	0.00951	0.00554		0.3174	0.00927	0.00373
0.3176	0.15282	0.23073		0.3176	0.33411	0.46447	0.50605	0.46818		0.3188	0.00947	0.0055		0.3176	0.00929	0.00366
0.3178	0.15369	0.2257		0.3178	0.3364	0.46459	0.5077	0.46655		0.319	0.00946	0.0055		0.3178	0.00926	0.00363
0.318	0.15884	0.22179		0.318	0.33731	0.46408	0.50752	0.46368		0.3192	0.00946	0.00541		0.318	0.0092	0.00369
0.3182	0.16794	0.21858		0.3182	0.33587	0.46234	0.50484	0.46147		0.3194	0.00947	0.0053		0.3182	0.00916	0.00378
0.3184	0.17796	0.2147		0.3184	0.33271	0.45984	0.50051	0.46111		0.3196	0.00948	0.00536		0.3184	0.00915	0.00374
0.3186	0.18457	0.20949		0.3186	0.32942	0.45772	0.49659	0.46213		0.3198	0.00948	0.00542		0.3186	0.00917	0.00366
0.3188	0.18497	0.20419		0.3188	0.32727	0.45681	0.49453	0.46274		0.32	0.00945	0.00536		0.3188	0.00918	0.00364
0.319	0.17966	0.20081		0.319	0.32658	0.45682	0.49412	0.46142		0.3202	0.00938	0.00528		0.319	0.00915	0.00361
0.3192	0.17161	0.20035		0.3192	0.32705	0.45652	0.49443	0.45827		0.3204	0.0093	0.00528		0.3192	0.00909	0.00361
0.3194	0.16418	0.20223		0.3194	0.32828	0.45473	0.49494	0.45473		0.3206	0.00925	0.00542		0.3194	0.00902	0.0036
0.3196	0.1591	0.20534		0.3196	0.33016	0.45176	0.49541	0.45207		0.3208	0.00925	0.00556		0.3196	0.00897	0.00358
0.3198	0.15579	0.20869		0.3198	0.33271	0.44954	0.49518	0.45054		0.321	0.00935	0.00559		0.3198	0.00894	0.0036
0.32	0.15275	0.21135		0.32	0.3355	0.44987	0.49344	0.44996		0.3212	0.00951	0.00553		0.32	0.00893	0.00365
0.3202	0.14985	0.21274		0.3202	0.33716	0.45247	0.49009	0.45067		0.3214	0.0097	0.00548		0.3202	0.00894	0.00364
0.3204	0.1491	0.2134		0.3204	0.33636	0.45539	0.48603	0.45343		0.3216	0.00985	0.00552		0.3204	0.009	0.00361
0.3206	0.15265	0.21454		0.3206	0.33344	0.45735	0.48307	0.45839		0.3218	0.00994	0.00548		0.3206	0.00909	0.00368
0.3208	0.16036	0.21635		0.3208	0.33036	0.45887	0.48338	0.46418		0.322	0.00994	0.00539		0.3208	0.00921	0.00371
0.321	0.16958	0.21731		0.321	0.3288	0.46118	0.48821	0.46844		0.3222	0.00988	0.00533		0.321	0.00929	0.00372
0.3212	0.17683	0.21607		0.3212	0.32881	0.46447	0.49673	0.46915		0.3224	0.0098	0.00536		0.3212	0.00931	0.00368
0.3214	0.17964	0.21347		0.3214	0.32961	0.46744	0.50649	0.46593		0.3226	0.00975	0.00534		0.3214	0.00924	0.00365
0.3216	0.17789	0.2119		0.3216	0.33093	0.46842	0.5147	0.46028		0.3228	0.00973	0.00526		0.3216	0.00913	0.00371
0.3218	0.17404	0.213		0.3218	0.33296	0.46671	0.51918	0.45476		0.323	0.00971	0.00522		0.3218	0.00902	0.00376
0.322	0.17157	0.21651		0.322	0.33539	0.4631	0.51919	0.4514		0.3232	0.00969	0.00526		0.322	0.00896	0.00385
0.3222	0.17255	0.22098		0.3222	0.33717	0.4593	0.51599	0.45046		0.3234	0.00967	0.00535		0.3222	0.00894	0.00387
0.3224	0.17649	0.22443		0.3224	0.33719	0.45666	0.51212	0.45063		0.3236	0.00967	0.00537		0.3224	0.00894	0.00379
0.3226	0.18127	0.22484		0.3226	0.33534	0.4554	0.50951	0.45069		0.3238	0.00969	0.00535		0.3226	0.00894	0.00372
0.3228	0.18506	0.22165		0.3228	0.3328	0.45484	0.50823	0.45069		0.324	0.00969	0.00536		0.3228	0.00894	0.00377
0.323	0.18713	0.21704		0.323	0.33135	0.45449	0.50728	0.45148		0.3242	0.00966	0.00532		0.323	0.00896	0.00386
0.3232	0.18746	0.21478		0.3232	0.33198	0.45448	0.50612	0.45372		0.3244	0.00958	0.00532		0.3232	0.009	0.00381
0.3234	0.18617	0.21697		0.3234	0.33396	0.45494	0.50525	0.45737		0.3246	0.0095	0.00534		0.3234	0.00907	0.00374
0.3236	0.18358	0.22203		0.3236	0.33554	0.45547	0.50537	0.46146		0.3248	0.00946	0.0054		0.3236	0.00916	0.00371
0.3238	0.18016	0.22603		0.3238	0.33553	0.45537	0.50621	0.4641		0.325	0.00946	0.00547		0.3238	0.00921	0.00358
0.324	0.17616	0.22625		0.324	0.3343	0.4541	0.50635	0.46363		0.3252	0.00948	0.00541		0.324	0.0092	0.00343
0.3242	0.17188	0.22363		0.3242	0.33347	0.45151	0.5044	0.46027		0.3254	0.00951	0.00528		0.3242	0.00913	0.00343
0.3244	0.16828	0.22157		0.3244	0.33457	0.44816	0.50044	0.45624		0.3256	0.00952	0.00524		0.3244	0.00905	0.00354
0.3246	0.16632	0.22204		0.3246	0.33778	0.44536	0.49628	0.45401		0.3258	0.00953	0.00536		0.3246	0.00901	0.00364
0.3248	0.16556	0.22324		0.3248	0.34154	0.44437	0.49394	0.45451		0.326	0.00952	0.0055		0.3248	0.00902	0.00363
0.325	0.16444	0.22182		0.325	0.34331	0.4452	0.49394	0.45696		0.3262	0.0095	0.00547		0.325	0.00907	0.00352
0.3252	0.1625	0.21737		0.3252	0.34113	0.44657	0.49524	0.45999		0.3264	0.0095	0.00534		0.3252	0.00913	0.00348
0.3254	0.16146	0.21349		0.3254	0.33505	0.44731	0.4966	0.46232		0.3266	0.00954	0.00528		0.3254	0.00917	0.00355
0.3256	0.16379	0.21389		0.3256	0.32719	0.44752	0.49742	0.46279		0.3268	0.00963	0.00533		0.3256	0.00918	0.00365
0.3258	0.1703	0.21815		0.3258	0.32037	0.44834	0.49759	0.46063		0.327	0.00974	0.00534		0.3258	0.00914	0.00371
0.326	0.17909	0.22229		0.326	0.31668	0.4505	0.49709	0.45634		0.3272	0.00983	0.00528		0.326	0.00905	0.00361
0.3262	0.18656	0.22287		0.3262	0.3166	0.4533	0.49626	0.45184		0.3274	0.00987	0.0052		0.3262	0.00896	0.00346
0.3264	0.18963	0.21944		0.3264	0.31918	0.45496	0.49619	0.44858		0.3276	0.00985	0.00518		0.3264	0.0089	0.00347
0.3266	0.18763	0.21377		0.3266	0.3226	0.45434	0.49832	0.44605		0.3278	0.00978	0.00522		0.3266	0.00885	0.00356
0.3268	0.18261	0.20833		0.3268	0.32516	0.45212	0.50297	0.44279		0.328	0.0097	0.00528		0.3268	0.00878	0.00359
0.327	0.17765	0.20546		0.327	0.32593	0.45011	0.50874	0.43867		0.3282	0.00965	0.00536		0.327	0.0087	0.00357
0.3272	0.17444	0.20639		0.3272	0.32517	0.44951	0.51344	0.43529		0.3284	0.00966	0.00536		0.3272	0.00864	0.00363
0.3274	0.17243	0.21043		0.3274	0.32436	0.45025	0.51549	0.43423		0.3286	0.0097	0.00527		0.3274	0.00862	0.00379
0.3276	0.17037	0.21578		0.3276	0.32539	0.45164	0.51441	0.43546		0.3288	0.00972	0.00521		0.3276	0.00864	0.00391
0.3278	0.16872	0.22135		0.3278	0.32894	0.45307	0.51087	0.43786		0.329	0.00969	0.00523		0.3278	0.00869	0.00388
0.328	0.16933	0.22711		0.328	0.3334	0.45412	0.5067	0.44056		0.3292	0.00963	0.00528		0.328	0.00874	0.00381
0.3282	0.17288	0.23274		0.3282	0.33577	0.45463	0.50418	0.44311		0.3294	0.0096	0.0054		0.3282	0.00879	0.00373
0.3284	0.1774	0.23711		0.3284	0.33436	0.45478	0.50454	0.445		0.3296	0.00962	0.00545		0.3284	0.00883	0.00364
0.3286	0.17979	0.23933		0.3286	0.33029	0.45476	0.5067	0.44569		0.3298	0.00967	0.00533		0.3286	0.00884	0.0036
0.3288	0.17811	0.23946		0.3288	0.32629	0.45423	0.50786	0.44542		0.33	0.00972	0.0053		0.3288	0.00884	0.00357
0.329	0.17296	0.23786		0.329	0.32405	0.45255	0.50627	0.44504		0.3302	0.00974	0.00536		0.329	0.00883	0.00349
0.3292	0.16735	0.23517		0.3292	0.32292	0.44981	0.50321	0.44494		0.3304	0.00974	0.00544		0.3292	0.00883	0.00343
0.3294	0.16484	0.23322		0.3294	0.32131	0.44722	0.50155	0.44474		0.3306	0.00974	0.0055		0.3294	0.00882	0.00345
0.3296	0.16683	0.23423		0.3296	0.31876	0.44613	0.50263	0.44396		0.3308	0.00976	0.00551		0.3296	0.00881	0.0035
0.3298	0.17136	0.23819		0.3298	0.31623	0.44667	0.50531	0.44248		0.331	0.00982	0.00545		0.3298	0.00878	0.00352
0.33	0.17497	0.24197		0.33	0.31476	0.44784	0.50772	0.44046		0.3312	0.00991	0.00532		0.33	0.00874	0.00353
0.3302	0.17585	0.24201		0.3302	0.31467	0.44858	0.50886	0.43841		0.3314	0.00998	0.00528		0.3302	0.0087	0.00355
0.3304	0.1753	0.23736		0.3304	0.3157	0.44889	0.50893	0.43697		0.3316	0.00995	0.00534		0.3304	0.00867	0.00356
0.3306	0.17573	0.2297		0.3306	0.31693	0.44957	0.50884	0.43629		0.3318	0.00982	0.00538		0.3306	0.00866	0.00352
0.3308	0.17763	0.22125		0.3308	0.31708	0.45097	0.50992	0.43606		0.332	0.00967	0.00541		0.3308	0.00865	0.00354
0.331	0.17938	0.21319		0.331	0.31549	0.45204	0.51319	0.43602		0.3322	0.00956	0.00539		0.331	0.00865	0.00357
0.3312	0.17981	0.20588		0.3312	0.31313	0.45116	0.51792	0.43613		0.3324	0.00953	0.00535		0.3312	0.00865	0.00354
0.3314	0.17932	0.20011		0.3314	0.3119	0.44804	0.52115	0.43659		0.3326	0.00955	0.00535		0.3314	0.00866	0.00356
0.3316	0.17853	0.19732		0.3316	0.31318	0.44456	0.51961	0.43775		0.3328	0.00957	0.00531		0.3316	0.00868	0.00364
0.3318	0.17768	0.19827		0.3318	0.3171	0.44357	0.51306	0.43973		0.333	0.0096	0.00524		0.3318	0.00872	0.00366
0.332	0.17758	0.20199		0.332	0.32306	0.44649	0.50503	0.44201		0.3332	0.00965	0.00522		0.332	0.00877	0.00353
0.3322	0.17957	0.20722		0.3322	0.33028	0.45201	0.4996	0.44388		0.3334	0.00969	0.00524		0.3322	0.00881	0.0034
0.3324	0.18366	0.2139		0.3324	0.33745	0.45709	0.49801	0.44515		0.3336	0.00972	0.00527		0.3324	0.00883	0.00339
0.3326	0.18778	0.22187		0.3326	0.3424	0.45968	0.49871	0.44582		0.3338	0.00972	0.00536		0.3326	0.00885	0.00346
0.3328	0.18943	0.22896		0.3328	0.3431	0.46034	0.50003	0.44574		0.334	0.0097	0.00544		0.3328	0.00884	0.00356
0.333	0.18784	0.23199		0.333	0.33932	0.46106	0.50166	0.44506		0.3342	0.00966	0.00546		0.333	0.00883	0.00362
0.3332	0.18405	0.22966		0.3332	0.33282	0.46274	0.50388	0.44489		0.3344	0.00962	0.00545		0.3332	0.00883	0.00361
0.3334	0.1795	0.22343		0.3334	0.32584	0.4643	0.50632	0.44661		0.3346	0.00956	0.0055		0.3334	0.00886	0.00364
0.3336	0.17501	0.21612		0.3336	0.31994	0.4643	0.50788	0.45046		0.3348	0.0095	0.00557		0.3336	0.00894	0.00373
0.3338	0.17082	0.21006		0.3338	0.31588	0.46268	0.50784	0.45509		0.335	0.00947	0.00543		0.3338	0.00903	0.0038
0.334	0.16681	0.2061		0.334	0.3137	0.46064	0.50654	0.45826		0.3352	0.00951	0.00534		0.334	0.00909	0.0038
0.3342	0.163	0.20375		0.3342	0.31268	0.45931	0.5047	0.4582		0.3354	0.0096	0.00536		0.3342	0.00909	0.00371
0.3344	0.16033	0.20158		0.3344	0.31196	0.45883	0.50236	0.45462		0.3356	0.0097	0.00534		0.3344	0.00902	0.00363
0.3346	0.16106	0.19832		0.3346	0.31122	0.4585	0.49921	0.44874		0.3358	0.00976	0.00534		0.3346	0.0089	0.00369
0.3348	0.16703	0.1949		0.3348	0.31072	0.45768	0.49606	0.44276		0.336	0.00977	0.00535		0.3348	0.00878	0.00374
0.335	0.17681	0.19509		0.335	0.31095	0.45639	0.49488	0.43905		0.3362	0.00973	0.0053		0.335	0.00871	0.00377
0.3352	0.18543	0.20206		0.3352	0.31256	0.45536	0.49699	0.43915		0.3364	0.00966	0.00538		0.3352	0.00871	0.00376
0.3354	0.18801	0.21394		0.3354	0.31617	0.45537	0.50161	0.4427		0.3366	0.00961	0.00546		0.3354	0.00878	0.00371
0.3356	0.18367	0.22439		0.3356	0.3218	0.45675	0.50658	0.44722		0.3368	0.0096	0.00544		0.3356	0.00887	0.00361
0.3358	0.17565	0.22831		0.3358	0.32827	0.45918	0.50991	0.44953		0.337	0.00962	0.00533		0.3358	0.00892	0.0035
0.336	0.16808	0.22602		0.336	0.33362	0.4618	0.51046	0.44809		0.3372	0.00966	0.00528		0.336	0.00889	0.00349
0.3362	0.16361	0.22175		0.3362	0.33602	0.46339	0.50823	0.44389		0.3374	0.00969	0.00535		0.3362	0.00881	0.00359
0.3364	0.16329	0.21917		0.3364	0.33436	0.46275	0.50463	0.43936		0.3376	0.00969	0.0054		0.3364	0.00872	0.00366
0.3366	0.16742	0.21879		0.3366	0.32837	0.45923	0.5019	0.43652		0.3378	0.00965	0.00533		0.3366	0.00866	0.00356
0.3368	0.17533	0.21907		0.3368	0.31908	0.45365	0.50139	0.43616		0.338	0.00957	0.00527		0.3368	0.00865	0.00351
0.337	0.18457	0.21865		0.337	0.30946	0.44823	0.50275	0.4381		0.3382	0.00949	0.00529		0.337	0.00869	0.00359
0.3372	0.19136	0.21739		0.3372	0.30372	0.44523	0.50475	0.44155		0.3384	0.00946	0.00531		0.3372	0.00876	0.00363
0.3374	0.19323	0.21606		0.3374	0.30462	0.44527	0.50627	0.44508		0.3386	0.0095	0.00533		0.3374	0.00883	0.00359
0.3376	0.19114	0.21571		0.3376	0.31105	0.44714	0.50629	0.44691		0.3388	0.00957	0.00537		0.3376	0.00887	0.00354
0.3378	0.18816	0.21695		0.3378	0.31864	0.44925	0.50407	0.4461		0.339	0.00964	0.00543		0.3378	0.00885	0.00356
0.338	0.18601	0.21937		0.338	0.32299	0.45092	0.49993	0.44364		0.3392	0.00965	0.00554		0.338	0.0088	0.00369
0.3382	0.18367	0.22201		0.3382	0.32251	0.45246	0.49576	0.44171		0.3394	0.00962	0.00553		0.3382	0.00876	0.00378
0.3384	0.17921	0.22401		0.3384	0.31877	0.45415	0.49407	0.44193		0.3396	0.0096	0.00547		0.3384	0.00877	0.00373
0.3386	0.17237	0.22429		0.3386	0.31466	0.45563	0.49602	0.44411		0.3398	0.0096	0.00549		0.3386	0.00881	0.00362
0.3388	0.16508	0.22115		0.3388	0.31226	0.45622	0.50012	0.44657		0.34	0.00965	0.00547		0.3388	0.00886	0.00358
0.339	0.16013	0.21363		0.339	0.31182	0.45532	0.50345	0.44734		0.3402	0.00973	0.00543		0.339	0.00888	0.00359
0.3392	0.15913	0.20388		0.3392	0.31231	0.45284	0.50415	0.44582		0.3404	0.00981	0.00545		0.3392	0.00885	0.00361
0.3394	0.16131	0.19662		0.3394	0.31247	0.44961	0.50278	0.44327		0.3406	0.00987	0.00547		0.3394	0.00879	0.00361
0.3396	0.16416	0.19528		0.3396	0.31184	0.4474	0.50133	0.44169		0.3408	0.00988	0.00542		0.3396	0.00876	0.00358
0.3398	0.16556	0.19947		0.3398	0.31104	0.4479	0.50156	0.44219		0.341	0.00984	0.0053		0.3398	0.00877	0.00353
0.34	0.16514	0.20694		0.34	0.31126	0.45135	0.50409	0.44431		0.3412	0.00977	0.00517		0.34	0.00882	0.00346
0.3402	0.16391	0.21608		0.3402	0.31341	0.45597	0.50827	0.44662		0.3414	0.00969	0.00519		0.3402	0.00886	0.00342
0.3404	0.16355	0.22531		0.3404	0.31726	0.45885	0.51259	0.44774		0.3416	0.0096	0.00524		0.3404	0.00888	0.00343
0.3406	0.16587	0.23173		0.3406	0.3215	0.45795	0.51549	0.44706		0.3418	0.00951	0.00525		0.3406	0.00887	0.00345
0.3408	0.17134	0.23264		0.3408	0.32484	0.45379	0.51599	0.44484		0.342	0.00943	0.00526		0.3408	0.00883	0.00344
0.341	0.17737	0.22778		0.341	0.32734	0.44914	0.51403	0.44161		0.3422	0.00938	0.00522		0.341	0.00876	0.00345
0.3412	0.17962	0.21906		0.3412	0.33017	0.44637	0.51038	0.43785		0.3424	0.00936	0.00514		0.3412	0.00869	0.00345
0.3414	0.17587	0.20874		0.3414	0.3337	0.44559	0.50604	0.43412		0.3426	0.00939	0.00519		0.3414	0.00861	0.00353
0.3416	0.16848	0.19903		0.3416	0.33652	0.44545	0.5015	0.43122		0.3428	0.00945	0.0052		0.3416	0.00856	0.00358
0.3418	0.16286	0.19246		0.3418	0.33683	0.44521	0.4969	0.43019		0.343	0.00953	0.00513		0.3418	0.00853	0.00356
0.342	0.16335	0.19072		0.342	0.33418	0.44528	0.49271	0.43168		0.3432	0.00958	0.00502		0.342	0.00856	0.00355
0.3422	0.17028	0.19296		0.3422	0.32932	0.44601	0.48989	0.43493		0.3434	0.0096	0.00497		0.3422	0.00863	0.00352
0.3424	0.18014	0.19645		0.3424	0.32306	0.44703	0.48913	0.43783		0.3436	0.00958	0.00505		0.3424	0.00869	0.00347
0.3426	0.18815	0.19928		0.3426	0.3163	0.44768	0.49053	0.43862		0.3438	0.00956	0.00516		0.3426	0.0087	0.0035
0.3428	0.19118	0.2015		0.3428	0.31074	0.44745	0.4937	0.43779		0.344	0.00957	0.00526		0.3428	0.00869	0.00348
0.343	0.18942	0.20381		0.343	0.30849	0.4461	0.49762	0.43756		0.3442	0.00959	0.00531		0.343	0.00868	0.00348
0.3432	0.18606	0.20621		0.3432	0.31049	0.44405	0.5007	0.43928		0.3444	0.00958	0.00532		0.3432	0.00872	0.00352
0.3434	0.18505	0.20794		0.3434	0.31575	0.44257	0.50159	0.4418		0.3446	0.00954	0.00531		0.3434	0.00877	0.00357
0.3436	0.18841	0.20831		0.3436	0.32193	0.44283	0.50058	0.44274		0.3448	0.0095	0.0052		0.3436	0.00878	0.00356
0.3438	0.19516	0.20739		0.3438	0.32659	0.44486	0.49951	0.44146		0.345	0.00951	0.00508		0.3438	0.00876	0.00355
0.344	0.20244	0.20609		0.344	0.32842	0.44766	0.49981	0.44007		0.3452	0.00958	0.00507		0.344	0.00873	0.0035
0.3442	0.20766	0.20507		0.3442	0.32771	0.45006	0.50082	0.44096		0.3454	0.00965	0.00512		0.3442	0.00875	0.00349
0.3444	0.20985	0.20361		0.3444	0.3259	0.4511	0.50055	0.4439		0.3456	0.00966	0.0052		0.3444	0.00881	0.00347
0.3446	0.20932	0.20025		0.3446	0.3244	0.45002	0.49833	0.44637		0.3458	0.00961	0.00527		0.3446	0.00886	0.00343
0.3448	0.20632	0.19493		0.3448	0.32378	0.44678	0.49622	0.44677		0.346	0.00954	0.00523		0.3448	0.00886	0.00344
0.345	0.20059	0.19		0.345	0.32378	0.44241	0.49694	0.44626		0.3462	0.0095	0.00515		0.345	0.00885	0.0035
0.3452	0.19262	0.1886		0.3452	0.32383	0.43872	0.50057	0.44699		0.3464	0.00948	0.00516		0.3452	0.00887	0.00349
0.3454	0.18441	0.19187		0.3454	0.32349	0.43737	0.5041	0.44943		0.3466	0.00943	0.00521		0.3454	0.00892	0.00335
0.3456	0.17843	0.19788		0.3456	0.32269	0.43912	0.5045	0.45216		0.3468	0.00935	0.00528		0.3456	0.00897	0.0033
0.3458	0.17599	0.20306		0.3458	0.32145	0.44337	0.50177	0.45364		0.347	0.00928	0.00528		0.3458	0.009	0.00329
0.346	0.17712	0.20493		0.346	0.31951	0.44844	0.49846	0.45326		0.3472	0.00923	0.00529		0.346	0.00899	0.0033
0.3462	0.18093	0.20382		0.3462	0.31644	0.45266	0.49647	0.45115		0.3474	0.00919	0.00531		0.3462	0.00895	0.00335
0.3464	0.18566	0.20223		0.3464	0.31246	0.45549	0.49506	0.44787		0.3476	0.00914	0.00533		0.3464	0.00889	0.00334
0.3466	0.18901	0.20265		0.3466	0.30912	0.45743	0.4924	0.44456		0.3478	0.00908	0.00527		0.3466	0.00882	0.0034
0.3468	0.18911	0.20569		0.3468	0.30856	0.45899	0.48835	0.44245		0.348	0.00906	0.0052		0.3468	0.00878	0.00347
0.347	0.18573	0.20985		0.347	0.31173	0.4599	0.48459	0.44186		0.3482	0.00909	0.00515		0.347	0.00877	0.00353
0.3472	0.18053	0.21297		0.3472	0.31727	0.45944	0.48218	0.44215		0.3484	0.00918	0.00507		0.3472	0.00877	0.00365
0.3474	0.17605	0.21394		0.3474	0.32196	0.45735	0.48025	0.443		0.3486	0.0093	0.005		0.3474	0.00879	0.0037
0.3476	0.17358	0.21314		0.3476	0.32297	0.45422	0.47752	0.44526		0.3488	0.00944	0.00502		0.3476	0.00883	0.0037
0.3478	0.17204	0.21167		0.3478	0.31984	0.45119	0.47445	0.44951		0.349	0.00962	0.00512		0.3478	0.00892	0.0037
0.348	0.16975	0.21057		0.348	0.3147	0.44917	0.47306	0.45416		0.3492	0.0098	0.0052		0.348	0.00901	0.00366
0.3482	0.16688	0.21027		0.3482	0.3106	0.44834	0.47482	0.45589		0.3494	0.00992	0.00512		0.3482	0.00904	0.00359
0.3484	0.16561	0.21036		0.3484	0.30939	0.4482	0.47936	0.45269		0.3496	0.00995	0.00505		0.3484	0.00898	0.00354
0.3486	0.16736	0.20987		0.3486	0.31065	0.44808	0.48557	0.44616		0.3498	0.00987	0.00509		0.3486	0.00885	0.00348
0.3488	0.17088	0.2081		0.3488	0.31251	0.44749	0.4932	0.44016		0.35	0.00975	0.00516		0.3488	0.00873	0.00341
0.349	0.17351	0.20509		0.349	0.31373	0.44628	0.50237	0.43729		0.3502	0.00962	0.00517		0.349	0.00868	0.00337
0.3492	0.17416	0.20148		0.3492	0.31475	0.44468	0.51175	0.43698		0.3504	0.00953	0.00515		0.3492	0.00867	0.00333
0.3494	0.17429	0.19813		0.3494	0.31651	0.44313	0.51835	0.43682		0.3506	0.00947	0.00517		0.3494	0.00867	0.00323
0.3496	0.17605	0.19557		0.3496	0.31871	0.44192	0.51966	0.43534		0.3508	0.00945	0.00526		0.3496	0.00864	0.00314
0.3498	0.1801	0.19352		0.3498	0.31979	0.44097	0.51583	0.4334		0.351	0.00944	0.00531		0.3498	0.0086	0.00314
0.35	0.18503	0.19158		0.35	0.31853	0.44022	0.5093	0.43311		0.3512	0.00943	0.00522		0.35	0.00859	0.00325
0.3502	0.1885	0.19054		0.3502	0.31555	0.43996	0.50277	0.43566		0.3514	0.00942	0.00511		0.3502	0.00864	0.00327
0.3504	0.18883	0.1922		0.3504	0.31284	0.44024	0.49785	0.44023		0.3516	0.00943	0.00515		0.3504	0.00873	0.00325
0.3506	0.18609	0.19706		0.3506	0.31204	0.44024	0.49491	0.44459		0.3518	0.00944	0.00516		0.3506	0.00882	0.00328
0.3508	0.18219	0.2025		0.3508	0.31316	0.43911	0.49354	0.44621		0.352	0.00947	0.00514		0.3508	0.00885	0.00336
0.351	0.17962	0.20453		0.351	0.31506	0.43744	0.49294	0.44375		0.3522	0.00948	0.00514		0.351	0.0088	0.00347
0.3512	0.17955	0.20165		0.3512	0.31654	0.43709	0.4925	0.43818		0.3524	0.00947	0.00521		0.3512	0.00869	0.00348
0.3514	0.181	0.19636		0.3514	0.3169	0.43932	0.49219	0.43206		0.3526	0.00944	0.00526		0.3514	0.00857	0.0034
0.3516	0.18195	0.19222		0.3516	0.31601	0.44333	0.49237	0.4274		0.3528	0.0094	0.00518		0.3516	0.00848	0.00338
0.3518	0.1813	0.19032		0.3518	0.3143	0.44674	0.49329	0.4246		0.353	0.00939	0.00516		0.3518	0.00842	0.00338
0.352	0.1796	0.18937		0.352	0.31251	0.44763	0.49455	0.42371		0.3532	0.00941	0.00521		0.352	0.00841	0.00337
0.3522	0.17821	0.1884		0.3522	0.31117	0.44614	0.4952	0.42541		0.3534	0.00941	0.00519		0.3522	0.00844	0.00344
0.3524	0.17826	0.18781		0.3524	0.31019	0.44425	0.49456	0.42989		0.3536	0.00939	0.00518		0.3524	0.00853	0.00343
0.3526	0.18024	0.18841		0.3526	0.30895	0.44391	0.49289	0.43564		0.3538	0.00934	0.00524		0.3526	0.00864	0.0033
0.3528	0.18385	0.19061		0.3528	0.30703	0.44541	0.49128	0.44027		0.354	0.00931	0.00527		0.3528	0.00873	0.00324
0.353	0.18796	0.19442		0.353	0.30494	0.4475	0.49078	0.4421		0.3542	0.00933	0.00527		0.353	0.00877	0.00326
0.3532	0.19074	0.19908		0.3532	0.30405	0.44875	0.49134	0.44076		0.3544	0.00937	0.00529		0.3532	0.00874	0.00326
0.3534	0.19046	0.2028		0.3534	0.30531	0.44885	0.49164	0.43689		0.3546	0.00939	0.00531		0.3534	0.00867	0.00321
0.3536	0.18701	0.20427		0.3536	0.3083	0.44867	0.4903	0.43195		0.3548	0.0094	0.00529		0.3536	0.00857	0.00323
0.3538	0.18273	0.20469		0.3538	0.31187	0.44892	0.48781	0.42801		0.355	0.00941	0.00532		0.3538	0.00849	0.0033
0.354	0.18078	0.20693		0.354	0.31541	0.44887	0.48636	0.42731		0.3552	0.00946	0.00532		0.354	0.00848	0.00341
0.3542	0.18203	0.21211		0.3542	0.3188	0.44686	0.48726	0.43137		0.3554	0.00954	0.00523		0.3542	0.00856	0.0035
0.3544	0.18409	0.21801		0.3544	0.32174	0.44213	0.48931	0.43999		0.3556	0.00962	0.00516		0.3544	0.00873	0.0035
0.3546	0.18412	0.22124		0.3546	0.32331	0.43586	0.49054	0.45104		0.3558	0.00968	0.00514		0.3546	0.00895	0.00346
0.3548	0.18196	0.22015		0.3548	0.32277	0.43035	0.49083	0.46115		0.356	0.00971	0.00515		0.3548	0.00915	0.00349
0.355	0.17985	0.21533		0.355	0.32058	0.42755	0.49175	0.46707		0.3562	0.00969	0.00514		0.355	0.00927	0.00357
0.3552	0.17957	0.20825		0.3552	0.31847	0.42834	0.49442	0.46694		0.3564	0.00961	0.00514		0.3552	0.00926	0.00358
0.3554	0.181	0.20082		0.3554	0.31811	0.43217	0.49837	0.46124		0.3566	0.00947	0.00515		0.3554	0.00915	0.00355
0.3556	0.18347	0.19584		0.3556	0.31969	0.4373	0.50236	0.45285		0.3568	0.00932	0.00519		0.3556	0.00898	0.00358
0.3558	0.18683	0.19599		0.3558	0.32212	0.4415	0.50549	0.44573		0.357	0.00923	0.00517		0.3558	0.00884	0.00364
0.356	0.19048	0.2015		0.356	0.32384	0.44325	0.50714	0.44284		0.3572	0.00922	0.00513		0.356	0.00879	0.00364
0.3562	0.19238	0.20964		0.3562	0.3238	0.4424	0.50629	0.44437		0.3574	0.00928	0.00515		0.3562	0.00882	0.00359
0.3564	0.19054	0.21715		0.3564	0.32206	0.44012	0.50198	0.44775		0.3576	0.00938	0.00506		0.3564	0.00888	0.00352
0.3566	0.18522	0.22278		0.3566	0.31975	0.43825	0.49471	0.44975		0.3578	0.00948	0.00492		0.3566	0.00892	0.00342
0.3568	0.17896	0.22708		0.3568	0.31819	0.43826	0.48706	0.44908		0.358	0.00954	0.00491		0.3568	0.00891	0.0033
0.357	0.1744	0.23009		0.357	0.31781	0.44055	0.4822	0.44677		0.3582	0.00955	0.00493		0.357	0.00886	0.00329
0.3572	0.1726	0.23043		0.3572	0.318	0.44447	0.48172	0.44449		0.3584	0.0095	0.00501		0.3572	0.00882	0.00334
0.3574	0.17307	0.22711		0.3574	0.31776	0.44875	0.48497	0.44323		0.3586	0.0094	0.00511		0.3574	0.00879	0.00333
0.3576	0.17468	0.22191		0.3576	0.31673	0.45206	0.49003	0.44352		0.3588	0.00929	0.00522		0.3576	0.0088	0.00329
0.3578	0.17641	0.21856		0.3578	0.31551	0.45338	0.49501	0.44563		0.359	0.00922	0.00526		0.3578	0.00884	0.00334
0.358	0.17757	0.2194		0.358	0.31482	0.45258	0.4984	0.44924		0.3592	0.00919	0.00522		0.358	0.00891	0.00333
0.3582	0.17781	0.2231		0.3582	0.3143	0.45071	0.49899	0.45333		0.3594	0.00916	0.00515		0.3582	0.00899	0.00339
0.3584	0.17723	0.22584		0.3584	0.31266	0.44915	0.49615	0.45671		0.3596	0.00915	0.00514		0.3584	0.00906	0.00347
0.3586	0.17628	0.22471		0.3586	0.30927	0.44823	0.4908	0.45838		0.3598	0.00916	0.00521		0.3586	0.00909	0.00342
0.3588	0.17572	0.21987		0.3588	0.3051	0.44705	0.48533	0.45753		0.36	0.00923	0.00524		0.3588	0.00908	0.00333
0.359	0.17617	0.21342		0.359	0.30198	0.44494	0.48173	0.45392		0.3602	0.00934	0.00514		0.359	0.00901	0.00333
0.3592	0.17762	0.20733		0.3592	0.30078	0.44251	0.47995	0.44831		0.3604	0.00944	0.00505		0.3592	0.00889	0.00338
0.3594	0.17935	0.20253		0.3594	0.30075	0.44095	0.47874	0.44243		0.3606	0.00949	0.00508		0.3594	0.00878	0.00335
0.3596	0.18058	0.1993		0.3596	0.30052	0.44076	0.47775	0.43824		0.3608	0.00946	0.00518		0.3596	0.00869	0.00325
0.3598	0.18143	0.1976		0.3598	0.29967	0.44141	0.47836	0.43687		0.361	0.00939	0.00509		0.3598	0.00867	0.00316
0.36	0.18282	0.19754		0.36	0.29893	0.44194	0.48191	0.43797		0.3612	0.00933	0.00489		0.36	0.00869	0.00314
0.3602	0.18528	0.19947		0.3602	0.29914	0.44153	0.48774	0.44012		0.3614	0.00929	0.00482		0.3602	0.00873	0.00324
0.3604	0.1881	0.20328		0.3604	0.30028	0.43997	0.49319	0.44185		0.3616	0.00929	0.00491		0.3604	0.00877	0.00333
0.3606	0.1899	0.20773		0.3606	0.30164	0.4379	0.49555	0.4423		0.3618	0.00933	0.00499		0.3606	0.00878	0.00334
0.3608	0.19036	0.21095		0.3608	0.30263	0.43649	0.49416	0.44121		0.362	0.0094	0.00507		0.3608	0.00875	0.00331
0.361	0.19071	0.21152		0.361	0.30347	0.43657	0.49062	0.43887		0.3622	0.00948	0.00509		0.361	0.00871	0.00327
0.3612	0.1921	0.20936		0.3612	0.30508	0.43802	0.48719	0.43615		0.3624	0.00952	0.00504		0.3612	0.00865	0.00319
0.3614	0.19407	0.20553		0.3614	0.30812	0.44001	0.48526	0.43431		0.3626	0.00951	0.00502		0.3614	0.00862	0.00315
0.3616	0.1951	0.20156		0.3616	0.31228	0.44194	0.48529	0.43421		0.3628	0.00945	0.00502		0.3616	0.00861	0.00314
0.3618	0.19386	0.19894		0.3618	0.31665	0.44368	0.48738	0.43563		0.363	0.00936	0.00501		0.3618	0.00864	0.00319
0.362	0.18975	0.19865		0.362	0.32062	0.44532	0.49108	0.43743		0.3632	0.00927	0.00501		0.362	0.00868	0.00326
0.3622	0.18314	0.20044		0.3622	0.32398	0.44693	0.49504	0.43862		0.3634	0.00919	0.00505		0.3622	0.0087	0.00332
0.3624	0.17581	0.20256		0.3624	0.32625	0.44845	0.49741	0.43914		0.3636	0.00913	0.00505		0.3624	0.00871	0.00328
0.3626	0.16996	0.20316		0.3626	0.32639	0.44935	0.4969	0.43955		0.3638	0.00907	0.005		0.3626	0.00872	0.00328
0.3628	0.16654	0.20222		0.3628	0.3237	0.44864	0.49362	0.44		0.364	0.00905	0.00491		0.3628	0.00873	0.00333
0.363	0.16506	0.20162		0.363	0.31879	0.44572	0.48888	0.43988		0.3642	0.00909	0.00492		0.363	0.00873	0.00334
0.3632	0.16488	0.20306		0.3632	0.31332	0.44122	0.4842	0.439		0.3644	0.00919	0.00501		0.3632	0.00871	0.00332
0.3634	0.1659	0.20624		0.3634	0.30872	0.43684	0.48025	0.43827		0.3646	0.00929	0.0051		0.3634	0.0087	0.00329
0.3636	0.16782	0.20959		0.3636	0.30558	0.43436	0.47677	0.43873		0.3648	0.00931	0.00517		0.3636	0.0087	0.0033
0.3638	0.16988	0.21238		0.3638	0.30407	0.43482	0.47383	0.44008		0.365	0.00926	0.00515		0.3638	0.00873	0.00331
0.364	0.17175	0.21521		0.364	0.30412	0.43768	0.47269	0.44107		0.3652	0.00918	0.00511		0.364	0.00875	0.00324
0.3642	0.17403	0.21864		0.3642	0.30495	0.44091	0.4749	0.44107		0.3654	0.00911	0.00514		0.3642	0.00875	0.00316
0.3644	0.17734	0.22201		0.3644	0.30531	0.44226	0.48004	0.44085		0.3656	0.00908	0.00512		0.3644	0.00875	0.00314
0.3646	0.18131	0.22401		0.3646	0.30502	0.44135	0.48507	0.44171		0.3658	0.00907	0.00504		0.3646	0.00876	0.00307
0.3648	0.18454	0.22367		0.3648	0.30531	0.44002	0.48659	0.44402		0.366	0.00907	0.00505		0.3648	0.00881	0.003
0.365	0.1852	0.2206		0.365	0.30712	0.44046	0.48399	0.44637		0.3662	0.00909	0.00507		0.365	0.00886	0.00304
0.3652	0.18193	0.21506		0.3652	0.30946	0.44287	0.47958	0.44648		0.3664	0.00914	0.0051		0.3652	0.00886	0.00308
0.3654	0.17543	0.20846		0.3654	0.31059	0.44543	0.47607	0.44317		0.3666	0.00922	0.00517		0.3654	0.00879	0.00307
0.3656	0.16911	0.20357		0.3656	0.31031	0.4464	0.47435	0.43749		0.3668	0.00934	0.00522		0.3656	0.00868	0.00303
0.3658	0.16688	0.20302		0.3658	0.31038	0.44562	0.47384	0.43198		0.367	0.00944	0.0052		0.3658	0.00857	0.00309
0.366	0.16963	0.20729		0.366	0.31255	0.44416	0.47396	0.42887		0.3672	0.00948	0.00519		0.366	0.00851	0.00322
0.3662	0.17444	0.21453		0.3662	0.31691	0.44309	0.47491	0.42882		0.3674	0.00944	0.00528		0.3662	0.00851	0.00342
0.3664	0.17753	0.22209		0.3664	0.32196	0.44286	0.47738	0.43081		0.3676	0.00934	0.00537		0.3664	0.00855	0.00361
0.3666	0.17738	0.22766		0.3666	0.32574	0.44337	0.4819	0.43331		0.3678	0.00923	0.00534		0.3666	0.0086	0.00364
0.3668	0.17495	0.22935		0.3668	0.32687	0.44416	0.48785	0.43553		0.368	0.00915	0.00517		0.3668	0.00864	0.00355
0.367	0.17186	0.22595		0.367	0.32507	0.44453	0.49314	0.43765		0.3682	0.00913	0.00501		0.367	0.00868	0.0034
0.3672	0.1693	0.21815		0.3672	0.32108	0.44398	0.4953	0.44003		0.3684	0.00914	0.00499		0.3672	0.00873	0.00331
0.3674	0.1681	0.20944		0.3674	0.3163	0.44258	0.49318	0.44251		0.3686	0.00915	0.00504		0.3674	0.00878	0.00331
0.3676	0.16897	0.20466		0.3676	0.31244	0.44093	0.48788	0.44421		0.3688	0.00915	0.00512		0.3676	0.00881	0.00335
0.3678	0.17196	0.20627		0.3678	0.31104	0.43987	0.48205	0.44393		0.369	0.00913	0.00517		0.3678	0.00881	0.00329
0.368	0.17591	0.21183		0.368	0.31265	0.43997	0.47812	0.44116		0.3692	0.00907	0.00508		0.368	0.00875	0.00323
0.3682	0.17855	0.21615		0.3682	0.31642	0.44111	0.47681	0.4371		0.3694	0.00902	0.00501		0.3682	0.00867	0.00329
0.3684	0.178	0.2162		0.3684	0.32042	0.44247	0.47722	0.43381		0.3696	0.00903	0.00508		0.3684	0.00861	0.00329
0.3686	0.17477	0.21302		0.3686	0.32261	0.44281	0.47805	0.43245		0.3698	0.00913	0.00518		0.3686	0.00858	0.00316
0.3688	0.17184	0.20906		0.3688	0.32182	0.44127	0.47816	0.4326		0.37	0.0093	0.0052		0.3688	0.00858	0.00308
0.369	0.17186	0.20541		0.369	0.31822	0.43793	0.47669	0.43338		0.3702	0.00947	0.0052		0.369	0.0086	0.00312
0.3692	0.17437	0.20222		0.3692	0.31313	0.43372	0.47369	0.43432		0.3704	0.00957	0.00521		0.3692	0.00862	0.00319
0.3694	0.17657	0.20034		0.3694	0.3083	0.42991	0.47101	0.43533		0.3706	0.0096	0.00521		0.3694	0.00864	0.00329
0.3696	0.17666	0.20084		0.3696	0.30491	0.42746	0.47158	0.4363		0.3708	0.00959	0.00519		0.3696	0.00866	0.00329
0.3698	0.17537	0.20341		0.3698	0.30295	0.42673	0.47704	0.43709		0.371	0.00957	0.00505		0.3698	0.00867	0.00322
0.37	0.17476	0.20663		0.37	0.30159	0.42738	0.4859	0.43751		0.3712	0.00953	0.00495		0.37	0.00868	0.00321
0.3702	0.17638	0.20972		0.3702	0.29997	0.42867	0.49445	0.43722		0.3714	0.00946	0.00496		0.3702	0.00867	0.00328
0.3704	0.18073	0.21329		0.3704	0.29788	0.42983	0.49968	0.43601		0.3716	0.00938	0.005		0.3704	0.00865	0.00335
0.3706	0.1875	0.21819		0.3706	0.29578	0.43017	0.50131	0.43446		0.3718	0.00933	0.00502		0.3706	0.00862	0.00336
0.3708	0.19562	0.22411		0.3708	0.2945	0.42919	0.50098	0.43378		0.372	0.00931	0.00505		0.3708	0.00861	0.00331
0.371	0.20296	0.22926		0.371	0.29468	0.42698	0.49985	0.43441		0.3722	0.00932	0.00515		0.371	0.00862	0.0033
0.3712	0.20691	0.23158		0.3712	0.29631	0.4247	0.49768	0.43512		0.3724	0.00935	0.00519		0.3712	0.00863	0.00331
0.3714	0.20641	0.23076		0.3714	0.2988	0.424	0.49414	0.43448		0.3726	0.00939	0.00513		0.3714	0.00862	0.00329
0.3716	0.2034	0.22881		0.3716	0.3016	0.42576	0.49009	0.43287		0.3728	0.00944	0.00506		0.3716	0.00859	0.00327
0.3718	0.20145	0.22814		0.3718	0.30458	0.42935	0.48718	0.43222		0.373	0.0095	0.00501		0.3718	0.00858	0.00326
0.372	0.20247	0.22968		0.372	0.30769	0.43304	0.48624	0.43383		0.3732	0.00953	0.00502		0.372	0.00861	0.00329
0.3722	0.2051	0.23276		0.3722	0.31059	0.43489	0.48683	0.43691		0.3734	0.00951	0.00504		0.3722	0.00867	0.00329
0.3724	0.2061	0.23585		0.3724	0.31264	0.43412	0.4882	0.4393		0.3736	0.00946	0.00508		0.3724	0.00872	0.00319
0.3726	0.20299	0.237		0.3726	0.31328	0.432	0.49031	0.43922		0.3738	0.00942	0.00514		0.3726	0.00871	0.00308
0.3728	0.19569	0.23491		0.3728	0.31227	0.43126	0.4933	0.43645		0.374	0.00942	0.00514		0.3728	0.00866	0.00308
0.373	0.18637	0.2305		0.373	0.30999	0.43377	0.49634	0.43204		0.3742	0.00945	0.00511		0.373	0.00857	0.00316
0.3732	0.17828	0.22672		0.3732	0.30763	0.43865	0.49776	0.42751		0.3744	0.0095	0.00506		0.3732	0.00848	0.00316
0.3734	0.17377	0.22612		0.3734	0.30662	0.44288	0.49665	0.42409		0.3746	0.00953	0.00503		0.3734	0.00841	0.00319
0.3736	0.1727	0.22831		0.3736	0.30733	0.44383	0.49396	0.42235		0.3748	0.00951	0.00506		0.3736	0.00838	0.0033
0.3738	0.17279	0.23001		0.3738	0.30845	0.44102	0.49184	0.42216		0.375	0.00946	0.00512		0.3738	0.00838	0.00326
0.374	0.17205	0.22791		0.374	0.30833	0.43576	0.49186	0.42309		0.3752	0.0094	0.00519		0.374	0.00839	0.00319
0.3742	0.17077	0.22172		0.3742	0.30684	0.43003	0.49391	0.42481		0.3754	0.00935	0.00517		0.3742	0.00843	0.00312
0.3744	0.17094	0.21443		0.3744	0.30533	0.42578	0.49646	0.42718		0.3756	0.00935	0.00505		0.3744	0.00848	0.003
0.3746	0.1742	0.20952		0.3746	0.30468	0.42412	0.49777	0.42975		0.3758	0.00939	0.005		0.3746	0.00853	0.0029
0.3748	0.18031	0.20788		0.3748	0.30438	0.4247	0.49694	0.43158		0.376	0.00944	0.00503		0.3748	0.00856	0.00289
0.375	0.18769	0.20768		0.375	0.30349	0.426	0.49421	0.43184		0.3762	0.00945	0.0051		0.375	0.00857	0.003
0.3752	0.19463	0.20709		0.3752	0.30203	0.42678	0.49079	0.43076		0.3764	0.00943	0.00514		0.3752	0.00855	0.00311
0.3754	0.19958	0.20654		0.3754	0.30083	0.42715	0.48842	0.42999		0.3766	0.00941	0.00513		0.3754	0.00853	0.00326
0.3756	0.20088	0.20805		0.3756	0.30046	0.42829	0.48839	0.43138		0.3768	0.00943	0.00508		0.3756	0.00856	0.00338
0.3758	0.1975	0.21266		0.3758	0.30047	0.43097	0.49049	0.43517		0.377	0.00946	0.00503		0.3758	0.00863	0.00338
0.376	0.19051	0.21911		0.376	0.29976	0.43439	0.4929	0.4396		0.3772	0.00947	0.00506		0.376	0.00872	0.0033
0.3762	0.18317	0.22488		0.3762	0.29772	0.43648	0.4937	0.44249		0.3774	0.00941	0.00512		0.3762	0.00878	0.00321
0.3764	0.17886	0.22785		0.3764	0.29506	0.43569	0.49272	0.44281		0.3776	0.00929	0.00514		0.3764	0.00879	0.00316
0.3766	0.17858	0.22702		0.3766	0.29347	0.43253	0.49178	0.44073		0.3778	0.00918	0.00521		0.3766	0.00874	0.00312
0.3768	0.18047	0.22292		0.3768	0.2944	0.42899	0.49251	0.43667		0.378	0.00912	0.00517		0.3768	0.00866	0.00315
0.377	0.18167	0.21767		0.377	0.298	0.42671	0.49432	0.43118		0.3782	0.00911	0.00507		0.377	0.00855	0.0033
0.3772	0.18085	0.21407		0.3772	0.30304	0.4259	0.49461	0.42537		0.3784	0.00915	0.00497		0.3772	0.00844	0.00346
0.3774	0.17893	0.2137		0.3774	0.30772	0.4263	0.49142	0.42068		0.3786	0.00923	0.00501		0.3774	0.00835	0.00347
0.3776	0.17767	0.2153		0.3776	0.31062	0.42829	0.48554	0.41816		0.3788	0.00936	0.00512		0.3776	0.0083	0.00335
0.3778	0.17793	0.21588		0.3778	0.31106	0.43249	0.47971	0.41799		0.379	0.00951	0.00518		0.3778	0.00829	0.00329
0.378	0.17934	0.21383		0.378	0.30922	0.43792	0.47623	0.41941		0.3792	0.00963	0.00513		0.378	0.00832	0.00332
0.3782	0.18103	0.21043		0.3782	0.3062	0.44179	0.47575	0.42078		0.3794	0.00968	0.00512		0.3782	0.00835	0.00333
0.3784	0.18248	0.20785		0.3784	0.30348	0.44177	0.47787	0.42035		0.3796	0.00963	0.00517		0.3784	0.00834	0.00327
0.3786	0.18386	0.20662		0.3786	0.30216	0.43847	0.48229	0.4179		0.3798	0.0095	0.00509		0.3786	0.00829	0.00318
0.3788	0.18555	0.20582		0.3788	0.30246	0.43485	0.48887	0.41544		0.38	0.00935	0.0049		0.3788	0.00824	0.0031
0.379	0.18736	0.20504		0.379	0.30387	0.43308	0.49664	0.41563		0.3802	0.00922	0.00479		0.379	0.00825	0.00304
0.3792	0.18858	0.20491		0.3792	0.30566	0.43292	0.50319	0.41925		0.3804	0.00915	0.00483		0.3792	0.00832	0.00293
0.3794	0.18871	0.20591		0.3794	0.30727	0.43291	0.50571	0.42459		0.3806	0.00913	0.00497		0.3794	0.00842	0.00295
0.3796	0.18762	0.20749		0.3796	0.30841	0.43224	0.50298	0.42908		0.3808	0.00914	0.00504		0.3796	0.00851	0.00309
0.3798	0.1851	0.20867		0.3798	0.30911	0.43105	0.49627	0.43124		0.381	0.00918	0.00504		0.3798	0.00856	0.00318
0.38	0.18119	0.20893		0.38	0.30939	0.4297	0.48836	0.43111		0.3812	0.00921	0.00499		0.38	0.00855	0.00317
0.3802	0.17692	0.20872		0.3802	0.30914	0.42845	0.48181	0.42974		0.3814	0.00922	0.0049		0.3802	0.00853	0.00315
0.3804	0.17374	0.20897		0.3804	0.30815	0.42759	0.47792	0.42851		0.3816	0.00923	0.0049		0.3804	0.0085	0.0032
0.3806	0.17203	0.21019		0.3806	0.30657	0.42737	0.4767	0.42877		0.3818	0.00924	0.00492		0.3806	0.00851	0.00315
0.3808	0.17092	0.21211		0.3808	0.30486	0.42786	0.47749	0.43125		0.382	0.00928	0.0049		0.3808	0.00856	0.00298
0.381	0.17015	0.21409		0.381	0.30338	0.42902	0.47929	0.43536		0.3822	0.00932	0.00493		0.381	0.00864	0.00291
0.3812	0.17109	0.21573		0.3812	0.30196	0.43062	0.4809	0.43911		0.3824	0.00933	0.00497		0.3812	0.00871	0.00297
0.3814	0.17504	0.21689		0.3814	0.29991	0.43231	0.48163	0.44012		0.3826	0.0093	0.00498		0.3814	0.00873	0.00309
0.3816	0.18118	0.21778		0.3816	0.29642	0.43371	0.48191	0.43736		0.3828	0.00925	0.00495		0.3816	0.00868	0.0032
0.3818	0.18784	0.21915		0.3818	0.2916	0.4346	0.48285	0.4324		0.383	0.00919	0.00492		0.3818	0.00858	0.00313
0.382	0.19476	0.22135		0.382	0.28712	0.43497	0.48483	0.42878		0.3832	0.00916	0.00483		0.382	0.00851	0.00303
0.3822	0.2024	0.22329		0.3822	0.28549	0.43497	0.4869	0.42924		0.3834	0.00914	0.00475		0.3822	0.00852	0.00299
0.3824	0.20904	0.22311		0.3824	0.28814	0.4349	0.4875	0.4332		0.3836	0.00913	0.00481		0.3824	0.00859	0.00302
0.3826	0.21077	0.22037		0.3826	0.29405	0.43494	0.48591	0.4377		0.3838	0.0091	0.00487		0.3826	0.00868	0.00311
0.3828	0.20526	0.21711		0.3828	0.30043	0.43505	0.48298	0.44064		0.384	0.00909	0.00492		0.3828	0.00874	0.00316
0.383	0.19471	0.21606		0.383	0.3047	0.4353	0.48024	0.4421		0.3842	0.0091	0.00501		0.383	0.00877	0.00314
0.3832	0.18416	0.21788		0.3832	0.30565	0.43637	0.47856	0.44227		0.3844	0.00915	0.00507		0.3832	0.00877	0.0031
0.3834	0.17743	0.22069		0.3834	0.30326	0.43925	0.47764	0.44001		0.3846	0.00922	0.00502		0.3834	0.00873	0.00308
0.3836	0.17521	0.22179		0.3836	0.29817	0.44387	0.47672	0.43486		0.3848	0.00927	0.00499		0.3836	0.00863	0.00313
0.3838	0.17634	0.21996		0.3838	0.29171	0.44827	0.4755	0.4293		0.385	0.00927	0.00498		0.3838	0.00852	0.00324
0.384	0.17978	0.21598		0.384	0.28598	0.44983	0.47464	0.42716		0.3852	0.00926	0.00496		0.384	0.00847	0.0033
0.3842	0.18468	0.21175		0.3842	0.28303	0.44744	0.47536	0.42968		0.3854	0.00927	0.00492		0.3842	0.00852	0.00323
0.3844	0.18931	0.20925		0.3844	0.28362	0.44242	0.47814	0.43415		0.3856	0.00928	0.00488		0.3844	0.00861	0.0031
0.3846	0.19112	0.20992		0.3846	0.28691	0.43723	0.48171	0.43683		0.3858	0.00931	0.00485		0.3846	0.00867	0.00299
0.3848	0.18842	0.21388		0.3848	0.29111	0.43376	0.48407	0.43614		0.386	0.00934	0.00479		0.3848	0.00865	0.00303
0.385	0.18209	0.2195		0.385	0.29462	0.43242	0.48445	0.43302		0.3862	0.00939	0.00467		0.385	0.00859	0.00311
0.3852	0.17547	0.22429		0.3852	0.2966	0.43266	0.48395	0.42927		0.3864	0.00946	0.00468		0.3852	0.00852	0.00314
0.3854	0.17205	0.22674		0.3854	0.29694	0.43371	0.48399	0.42643		0.3866	0.00953	0.00484		0.3854	0.00846	0.00318
0.3856	0.17278	0.22715		0.3856	0.29576	0.43489	0.48489	0.42542		0.3868	0.00956	0.00496		0.3856	0.00844	0.00322
0.3858	0.1758	0.22684		0.3858	0.29325	0.43573	0.48619	0.42615		0.387	0.00955	0.00494		0.3858	0.00845	0.0032
0.386	0.17832	0.22664		0.386	0.29021	0.43602	0.48792	0.4275		0.3872	0.00951	0.00496		0.386	0.00848	0.00315
0.3862	0.17874	0.2263		0.3862	0.28817	0.43577	0.49063	0.4282		0.3874	0.00945	0.00502		0.3862	0.0085	0.00311
0.3864	0.17754	0.22512		0.3864	0.2883	0.43476	0.49427	0.42792		0.3876	0.00939	0.00501		0.3864	0.00849	0.00312
0.3866	0.17629	0.22342		0.3866	0.29038	0.43246	0.49773	0.42736		0.3878	0.00933	0.00493		0.3866	0.00848	0.00319
0.3868	0.176	0.22307		0.3868	0.29351	0.42874	0.49954	0.42788		0.388	0.00929	0.00486		0.3868	0.00849	0.00321
0.387	0.17656	0.22616		0.387	0.29759	0.42454	0.49906	0.43046		0.3882	0.00927	0.00485		0.387	0.00854	0.00322
0.3872	0.17752	0.23268		0.3872	0.30291	0.42123	0.49682	0.4347		0.3884	0.00927	0.00485		0.3872	0.00862	0.00322
0.3874	0.17868	0.23968		0.3874	0.30837	0.41955	0.4937	0.43854		0.3886	0.00928	0.00479		0.3874	0.0087	0.00325
0.3876	0.17943	0.2431		0.3876	0.31154	0.4196	0.49033	0.43942		0.3888	0.0093	0.00478		0.3876	0.00872	0.00328
0.3878	0.17835	0.24107		0.3878	0.31083	0.42138	0.48726	0.43612		0.389	0.00931	0.00485		0.3878	0.00865	0.00328
0.388	0.17414	0.23515		0.388	0.30722	0.42454	0.48514	0.42988		0.3892	0.00932	0.00485		0.388	0.00853	0.00331
0.3882	0.16738	0.22844		0.3882	0.30331	0.42786	0.48426	0.42352		0.3894	0.00933	0.00488		0.3882	0.0084	0.00325
0.3884	0.16107	0.22285		0.3884	0.301	0.42975	0.48435	0.41921		0.3896	0.00935	0.00494		0.3884	0.00832	0.00321
0.3886	0.15855	0.21841		0.3886	0.30037	0.42927	0.48494	0.4171		0.3898	0.00936	0.00502		0.3886	0.00828	0.00327
0.3888	0.16073	0.21449		0.3888	0.30049	0.42662	0.48561	0.41613		0.39	0.00934	0.00497		0.3888	0.00826	0.00329
0.389	0.166	0.211		0.389	0.30062	0.42279	0.48616	0.41556		0.3902	0.00927	0.00489		0.389	0.00824	0.00318
0.3892	0.17234	0.20862		0.3892	0.30057	0.41928	0.48668	0.41536		0.3904	0.00917	0.00491		0.3892	0.00824	0.0031
0.3894	0.17881	0.20814		0.3894	0.3005	0.41767	0.48751	0.41588		0.3906	0.00909	0.00496		0.3894	0.00825	0.0031
0.3896	0.18494	0.20926		0.3896	0.30059	0.41856	0.48862	0.41749		0.3908	0.00906	0.00495		0.3896	0.00828	0.0032
0.3898	0.18993	0.2105		0.3898	0.30068	0.42066	0.48919	0.42035		0.391	0.00909	0.00484		0.3898	0.00834	0.00327
0.39	0.19266	0.21097		0.39	0.30034	0.42178	0.48797	0.42416		0.3912	0.00914	0.00478		0.39	0.00842	0.00318
0.3902	0.19236	0.21129		0.3902	0.29935	0.421	0.48437	0.42831		0.3914	0.00917	0.00478		0.3902	0.0085	0.00305
0.3904	0.18926	0.21191		0.3904	0.29792	0.41943	0.47925	0.43204		0.3916	0.00917	0.00476		0.3904	0.00857	0.00302
0.3906	0.18467	0.21159		0.3906	0.29614	0.41869	0.47485	0.43444		0.3918	0.00917	0.0048		0.3906	0.00862	0.00305
0.3908	0.17971	0.20891		0.3908	0.29366	0.41936	0.47335	0.43478		0.392	0.00919	0.00487		0.3908	0.00863	0.00305
0.391	0.17422	0.20463		0.391	0.29061	0.42116	0.47501	0.43347		0.3922	0.00923	0.0049		0.391	0.0086	0.00292
0.3912	0.16731	0.2012		0.3912	0.28837	0.42394	0.4777	0.43213		0.3924	0.00924	0.00486		0.3912	0.00857	0.00277
0.3914	0.15927	0.20049		0.3914	0.28873	0.42759	0.47908	0.43225		0.3926	0.00921	0.00481		0.3914	0.00858	0.00278
0.3916	0.1528	0.20261		0.3916	0.29177	0.43123	0.47893	0.43383		0.3928	0.00915	0.00477		0.3916	0.00861	0.00294
0.3918	0.15159	0.20625		0.3918	0.29516	0.43329	0.4789	0.43579		0.393	0.00907	0.00474		0.3918	0.00865	0.00308
0.392	0.15733	0.2095		0.392	0.29604	0.43299	0.48013	0.43724		0.3932	0.00902	0.00473		0.392	0.00867	0.00305
0.3922	0.16775	0.21102		0.3922	0.29372	0.43119	0.48197	0.43809		0.3934	0.009	0.00477		0.3922	0.00869	0.003
0.3924	0.17797	0.21111		0.3924	0.29054	0.42951	0.48272	0.43873		0.3936	0.009	0.00491		0.3924	0.0087	0.00303
0.3926	0.18403	0.21157		0.3926	0.28971	0.42856	0.48121	0.43944		0.3938	0.00902	0.00498		0.3926	0.00872	0.00312
0.3928	0.18536	0.21378		0.3928	0.29246	0.42751	0.47776	0.43973		0.394	0.00904	0.00489		0.3928	0.00872	0.00322
0.393	0.18426	0.2169		0.393	0.29706	0.42546	0.47393	0.43841		0.3942	0.00907	0.00471		0.393	0.0087	0.00322
0.3932	0.18333	0.21833		0.3932	0.3007	0.42285	0.47125	0.43487		0.3944	0.0091	0.00465		0.3932	0.00863	0.00321
0.3934	0.18375	0.21625		0.3934	0.30225	0.42108	0.47021	0.43014		0.3946	0.00915	0.00476		0.3934	0.00853	0.00317
0.3936	0.18549	0.21148		0.3936	0.30288	0.42097	0.47036	0.42626		0.3948	0.00921	0.00482		0.3936	0.00846	0.00308
0.3938	0.18782	0.20653		0.3938	0.30416	0.422	0.47114	0.42462		0.395	0.00926	0.00481		0.3938	0.00842	0.00293
0.394	0.189	0.2029		0.394	0.30603	0.42307	0.47224	0.42538		0.3952	0.00929	0.00482		0.394	0.00844	0.00288
0.3942	0.18688	0.20047		0.3942	0.30689	0.42341	0.47359	0.42789		0.3954	0.00931	0.00485		0.3942	0.00849	0.00296
0.3944	0.18089	0.19904		0.3944	0.30562	0.42292	0.47538	0.43101		0.3956	0.00933	0.00491		0.3944	0.00855	0.00303
0.3946	0.17277	0.19922		0.3946	0.30302	0.42232	0.47792	0.43352		0.3958	0.00936	0.00496		0.3946	0.0086	0.00315
0.3948	0.16543	0.20116		0.3948	0.3011	0.42277	0.48095	0.43452		0.396	0.00937	0.00496		0.3948	0.00862	0.00317
0.395	0.16159	0.20371		0.395	0.30115	0.42485	0.4836	0.43376		0.3962	0.00935	0.00495		0.395	0.00861	0.00309
0.3952	0.16315	0.20568		0.3952	0.30275	0.42777	0.48531	0.43152		0.3964	0.00929	0.00499		0.3952	0.00856	0.00309
0.3954	0.16988	0.20721		0.3954	0.30463	0.4302	0.48644	0.42855		0.3966	0.00918	0.00503		0.3954	0.0085	0.00311
0.3956	0.17853	0.20907		0.3956	0.30598	0.43178	0.4876	0.42596		0.3968	0.00904	0.00497		0.3956	0.00845	0.00317
0.3958	0.18456	0.21103		0.3958	0.30696	0.43314	0.48879	0.42463		0.397	0.00889	0.0049		0.3958	0.00842	0.00315
0.396	0.18557	0.21192		0.396	0.30804	0.43457	0.48935	0.42453		0.3972	0.00879	0.00484		0.396	0.00842	0.00305
0.3962	0.1825	0.21104		0.3962	0.30936	0.4353	0.48838	0.42504		0.3974	0.00876	0.00481		0.3962	0.00843	0.00296
0.3964	0.17788	0.20868		0.3964	0.3106	0.43471	0.48515	0.42622		0.3976	0.00883	0.00486		0.3964	0.00846	0.00287
0.3966	0.17379	0.20524		0.3966	0.31134	0.4334	0.47951	0.429		0.3978	0.00898	0.00487		0.3966	0.00851	0.00283
0.3968	0.17136	0.20116		0.3968	0.31125	0.43275	0.47217	0.43383		0.398	0.00915	0.00478		0.3968	0.00861	0.00286
0.397	0.17078	0.19803		0.397	0.30987	0.43328	0.46464	0.43952		0.3982	0.00928	0.00471		0.397	0.00872	0.00296
0.3972	0.17134	0.19844		0.3972	0.30661	0.43401	0.45906	0.44403		0.3984	0.00935	0.00467		0.3972	0.00881	0.00308
0.3974	0.17229	0.20373		0.3974	0.30134	0.43337	0.45757	0.44619		0.3986	0.00937	0.00467		0.3974	0.00885	0.00319
0.3976	0.17353	0.21232		0.3976	0.29552	0.43065	0.46123	0.44625		0.3988	0.00936	0.00472		0.3976	0.00885	0.00326
0.3978	0.17526	0.22057		0.3978	0.29214	0.4265	0.46896	0.44491		0.399	0.00934	0.00476		0.3978	0.00883	0.00324
0.398	0.17712	0.22512		0.398	0.29346	0.4223	0.47787	0.44271		0.3992	0.00931	0.00468		0.398	0.00878	0.00327
0.3982	0.17843	0.22478		0.3982	0.29848	0.41936	0.48488	0.44026		0.3994	0.00927	0.00466		0.3982	0.00873	0.00332
0.3984	0.17906	0.22108		0.3984	0.30327	0.41843	0.48863	0.4384		0.3996	0.00923	0.0048		0.3984	0.0087	0.00323
0.3986	0.17974	0.21721		0.3986	0.30433	0.41918	0.48968	0.43759		0.3998	0.00916	0.00487		0.3986	0.00868	0.0031
0.3988	0.1815	0.21565		0.3988	0.30122	0.42037	0.4892	0.43742		0.4	0.00907	0.00481		0.3988	0.00868	0.003
0.399	0.18485	0.21625		0.399	0.29616	0.42117	0.48789	0.43715		0.4002	0.00899	0.00472		0.399	0.00867	0.00301
0.3992	0.18942	0.21669		0.3992	0.29189	0.42206	0.48611	0.4364		0.4004	0.00899	0.00472		0.3992	0.00866	0.00301
0.3994	0.19411	0.21485		0.3994	0.29005	0.42409	0.48419	0.43506		0.4006	0.00907	0.00478		0.3994	0.00863	0.00306
[truncated: 7,002 more rows]

## Sheet: Figure 4
Figure 4b											Figure 4j											Figure 4k											Figure 4l							Figure 4m
Applied Potential	Current density 1	Current density 2	Current density 3	Current density 4	Current density 5	Current density 6	Current density 7	Current density 8	Current density 9		110 facet	010 facet	Ec	Efn	Efp	Ec	Ev	Efn	Ev	Efp		110 facet	010 facet	Ec	Efn	Efp	Ec	Ev	Efn	Ev	Efp		110 facet	010 facet	n	p	n	p		110 facet	010 facet	n	p	n	p
0.55136	2.34005e-06	0	0.14521	0.14254	0.13921	0.13542	0.13113	0.12625	0.12069		0	0	1.08546	0.97584	-0.92712	1.08546	-1.31454	0.97584	-1.31454	-0.92712		0	0	1.19288	1.08326	-0.81852	1.19288	-1.20712	1.08326	-1.20712	-0.81852		0	0	3.00003e+17	3933450000000	3.00003e+17	3933450000000		0	0	2.99999e+17	3753780000000	2.99999e+17	3753780000000
0.55237	6.24101e-06	0.01	0.14463	0.14189	0.13848	0.1346	0.1302	0.1252	0.11948		0.99375	-11.0306	1.08546	0.97584	-0.92711	1.08546	-1.31454	0.97584	-1.31454	-0.92712		0.99375	-11.0306	1.19288	1.08326	-0.81848	1.19288	-1.20712	1.08326	-1.20712	-0.81851		0.99375	-11.0306	3.00002e+17	3932050000000	3.00003e+17	3933300000000		0.99375	-11.0306	2.99997e+17	3748570000000	2.99999e+17	3753220000000
0.55337	1.01443e-05	0.02	0.14403	0.14123	0.13774	0.13377	0.12925	0.12412	0.11824		8.26947	-16.6716	1.08546	0.97584	-0.92711	1.08546	-1.31454	0.97584	-1.31454	-0.92711		8.26947	-16.6716	1.19288	1.08326	-0.81846	1.19288	-1.20712	1.08326	-1.20712	-0.81848		8.26947	-16.6716	3.00002e+17	3931330000000	3.00002e+17	3931830000000		8.26947	-16.6716	2.99996e+17	3745910000000	2.99996e+17	3747720000000
0.55438	1.40515e-05	0.03	0.14342	0.14055	0.13698	0.13291	0.12828	0.123	0.11696		16.3087	-30.7419	1.08546	0.97584	-0.92711	1.08546	-1.31454	0.97584	-1.31454	-0.9271		16.3087	-30.7419	1.19288	1.08326	-0.81848	1.19288	-1.20712	1.08326	-1.20712	-0.81844		16.3087	-30.7419	3.00003e+17	3931970000000	3.00001e+17	3930200000000		16.3087	-30.7419	2.99998e+17	3748420000000	2.99993e+17	3741630000000
0.55539	1.79641e-05	0.04	0.14279	0.13986	0.1362	0.13203	0.12728	0.12186	0.11565		20.5451	-39.6714	1.08546	0.97584	-0.9271	1.08546	-1.31454	0.97584	-1.31454	-0.92709		20.5451	-39.6714	1.19288	1.08326	-0.81846	1.19288	-1.20712	1.08326	-1.20712	-0.81841		20.5451	-39.6714	3.00002e+17	3930930000000	3.00001e+17	3929220000000		20.5451	-39.6714	2.99996e+17	3744650000000	2.99991e+17	3737960000000
0.55639	2.18834e-05	0.05	0.14216	0.13915	0.13541	0.13113	0.12625	0.12068	0.1143		24.665	-39.7927	1.08546	0.97584	-0.9271	1.08546	-1.31454	0.97584	-1.31454	-0.92708		24.665	-39.7927	1.19288	1.08326	-0.81846	1.19288	-1.20712	1.08326	-1.20712	-0.81837		24.665	-39.7927	3.00002e+17	3930920000000	3e+17	3927500000000		24.665	-39.7927	2.99996e+17	3744600000000	2.99988e+17	3731530000000
0.5574	2.58111e-05	0.06	0.14151	0.13843	0.13459	0.1302	0.1252	0.11948	0.11291		30.0662	-41.6529	1.08546	0.97584	-0.9271	1.08546	-1.31454	0.97584	-1.31454	-0.92707		30.0662	-41.6529	1.19288	1.08326	-0.81845	1.19288	-1.20712	1.08326	-1.20712	-0.81831		30.0662	-41.6529	3.00002e+17	3930700000000	2.99999e+17	3925240000000		30.0662	-41.6529	2.99996e+17	3743780000000	2.99984e+17	3723090000000
0.55841	2.97486e-05	0.07	0.14084	0.13768	0.13376	0.12925	0.12412	0.11824	0.11149		39.4691	-49.6638	1.08546	0.97584	-0.9271	1.08546	-1.31454	0.97584	-1.31454	-0.92703		39.4691	-49.6638	1.19288	1.08326	-0.81847	1.19288	-1.20712	1.08326	-1.20712	-0.81815		39.4691	-49.6638	3.00002e+17	3931230000000	2.99993e+17	3919030000000		39.4691	-49.6638	2.99996e+17	3745950000000	2.99958e+17	3699890000000
0.55941	3.36974e-05	0.08	0.14016	0.13692	0.1329	0.12828	0.123	0.11696	0.11003		45.5707	-53.6372	1.08546	0.97584	-0.92711	1.08546	-1.31454	0.97584	-1.31454	-0.927		45.5707	-53.6372	1.19288	1.08326	-0.81847	1.19288	-1.20712	1.08326	-1.20712	-0.81804		45.5707	-53.6372	3.00002e+17	3931500000000	2.99989e+17	3915010000000		45.5707	-53.6372	2.99996e+17	3747030000000	2.99941e+17	3684830000000
0.56042	3.76591e-05	0.09	0.13947	0.13615	0.13202	0.12728	0.12186	0.11565	0.10852		48.6816	-64.3906	1.08546	0.97584	-0.9271	1.08546	-1.31454	0.97584	-1.31454	-0.92699		48.6816	-64.3906	1.19288	1.08326	-0.81844	1.19288	-1.20712	1.08326	-1.20712	-0.81799		48.6816	-64.3906	3.00001e+17	3930040000000	2.99987e+17	3912910000000		48.6816	-64.3906	2.99993e+17	3741780000000	2.99933e+17	3676980000000
0.56143	4.1635e-05	0.1	0.13875	0.13535	0.13112	0.12625	0.12068	0.1143	0.10698		51.2152	-70.0837	1.08546	0.97584	-0.92709	1.08546	-1.31454	0.97584	-1.31454	-0.92697		51.2152	-70.0837	1.19288	1.08326	-0.81842	1.19289	-1.20711	1.08326	-1.20712	-0.81792		51.2152	-70.0837	3.00001e+17	3929500000000	2.99983e+17	3910180000000		51.2152	-70.0837	2.99992e+17	3739910000000	2.99915e+17	3666790000000
0.56243	4.56268e-05	0.11	0.13803	0.13453	0.13019	0.1252	0.11948	0.11291	0.10539		55.2984	-73.4437	1.08546	0.97584	-0.92709	1.08546	-1.31454	0.97584	-1.31454	-0.92694		55.2984	-73.4437	1.19288	1.08326	-0.81841	1.19289	-1.20711	1.08326	-1.20712	-0.8178		55.2984	-73.4437	3.00001e+17	3928820000000	2.99974e+17	3905650000000		55.2984	-73.4437	2.9999e+17	3737470000000	2.99876e+17	3649890000000
0.56344	4.96359e-05	0.12	0.13728	0.1337	0.12924	0.12411	0.11824	0.11149	0.10375		68.5277	-83.6504	1.08546	0.97584	-0.92709	1.08546	-1.31454	0.97584	-1.31454	-0.92684		68.5277	-83.6504	1.19288	1.08326	-0.81841	1.1929	-1.2071	1.08326	-1.20712	-0.81739		68.5277	-83.6504	3.00001e+17	3928670000000	2.9994e+17	3890470000000		68.5277	-83.6504	2.99991e+17	3737300000000	2.99732e+17	3593230000000
0.56445	5.36639e-05	0.13	0.13652	0.13284	0.12827	0.123	0.11696	0.11003	0.10208		73.8274	-94.6195	1.08546	0.97584	-0.92709	1.08546	-1.31454	0.97584	-1.31454	-0.9268		73.8274	-94.6195	1.19288	1.08326	-0.81843	1.19291	-1.20709	1.08326	-1.20712	-0.81723		73.8274	-94.6195	3.00002e+17	3929610000000	2.99927e+17	3884380000000		73.8274	-94.6195	2.99994e+17	3741280000000	2.99674e+17	3570540000000
0.56545	5.77123e-05	0.14	0.13573	0.13196	0.12727	0.12186	0.11565	0.10852	0.10037		77.9736	-101.421	1.08546	0.97584	-0.9271	1.08547	-1.31453	0.97584	-1.31454	-0.92675		77.9736	-101.421	1.19288	1.08326	-0.81845	1.19292	-1.20708	1.08326	-1.20712	-0.81703		77.9736	-101.421	3.00002e+17	3930190000000	2.99883e+17	3877560000000		77.9736	-101.421	2.99996e+17	3743750000000	2.99486e+17	3545100000000
0.56646	6.17827e-05	0.15	0.13494	0.13105	0.12624	0.12068	0.1143	0.10698	0.09861		85.0511	-105.273	1.08546	0.97584	-0.92709	1.08547	-1.31453	0.97584	-1.31454	-0.92666		85.0511	-105.273	1.19288	1.08326	-0.81844	1.19295	-1.20705	1.08326	-1.20712	-0.81669		85.0511	-105.273	3.00002e+17	3929650000000	2.99813e+17	3865720000000		85.0511	-105.273	2.99996e+17	3741950000000	2.99186e+17	3500970000000
0.56747	6.58765e-05	0.16	0.13411	0.13013	0.12519	0.11948	0.11291	0.10539	0.09682		90.9837	-117.47	1.08546	0.97584	-0.92709	1.08548	-1.31452	0.97584	-1.31454	-0.92659		90.9837	-117.47	1.19288	1.08326	-0.81842	1.19298	-1.20702	1.08326	-1.20712	-0.81637		90.9837	-117.47	3.00001e+17	3928650000000	2.99726e+17	3855010000000		90.9837	-117.47	2.99993e+17	3738930000000	2.98819e+17	3461080000000
0.56847	6.99954e-05	0.17	0.13327	0.12918	0.12411	0.11824	0.11149	0.10375	0.09498		97.6953	-120.194	1.08546	0.97584	-0.92709	1.08549	-1.31451	0.97584	-1.31454	-0.9265		97.6953	-120.194	1.19288	1.08326	-0.81842	1.19301	-1.20699	1.08326	-1.20712	-0.816		97.6953	-120.194	3.00001e+17	3928580000000	2.99628e+17	3842900000000		97.6953	-120.194	2.99993e+17	3738880000000	2.98403e+17	3415950000000
0.56948	7.41409e-05	0.18	0.13241	0.1282	0.12299	0.11696	0.11003	0.10208	0.0931		101.01	-133.58	1.08546	0.97584	-0.92709	1.0855	-1.3145	0.97584	-1.31454	-0.92644		101.01	-133.58	1.19288	1.08325	-0.81842	1.19305	-1.20695	1.08326	-1.20712	-0.81577		101.01	-133.58	3.00001e+17	3928250000000	2.99529e+17	3835950000000		101.01	-133.58	2.99993e+17	3738660000000	2.97982e+17	3390030000000
0.57049	7.83147e-05	0.19	0.13152	0.1272	0.12185	0.11565	0.10852	0.10037	0.09118		104.482	-133.717	1.08546	0.97584	-0.92709	1.08551	-1.31449	0.97584	-1.31454	-0.92639		104.482	-133.717	1.19288	1.08325	-0.81842	1.19309	-1.20691	1.08326	-1.20712	-0.81552		104.482	-133.717	3.00001e+17	3928250000000	2.99414e+17	3828450000000		104.482	-133.717	2.99993e+17	3738680000000	2.97492e+17	3362040000000
0.57149	8.25181e-05	0.2	0.13062	0.12617	0.12067	0.1143	0.10698	0.09861	0.08923		110.108	-133.771	1.08546	0.97584	-0.92709	1.08552	-1.31448	0.97584	-1.31454	-0.92629		110.108	-133.771	1.19288	1.08325	-0.81842	1.19316	-1.20684	1.08326	-1.20712	-0.81511		110.108	-133.771	3.00001e+17	3928250000000	2.99227e+17	3816290000000		110.108	-133.771	2.99993e+17	3738670000000	2.96698e+17	3316690000000
0.5725	8.6753e-05	0.21	0.12969	0.12512	0.11947	0.11291	0.10539	0.09682	0.08724		113.364	-144.701	1.08546	0.97584	-0.92708	1.08554	-1.31446	0.97584	-1.31454	-0.92623		113.364	-144.701	1.19288	1.08325	-0.8184	1.19321	-1.20679	1.08326	-1.20712	-0.81486		113.364	-144.701	3.00001e+17	3927290000000	2.99087e+17	3809260000000		113.364	-144.701	2.99992e+17	3736220000000	2.96107e+17	3290400000000
0.57351	9.10209e-05	0.22	0.12873	0.12404	0.11823	0.11149	0.10375	0.09498	0.08523		125.371	-156.409	1.08546	0.97584	-0.92706	1.08566	-1.31434	0.97584	-1.31454	-0.92595		125.371	-156.409	1.19288	1.08325	-0.81834	1.19374	-1.20626	1.08327	-1.20712	-0.81363		125.371	-156.409	2.99998e+17	3924590000000	2.97606e+17	3786240000000		125.371	-156.409	2.99979e+17	3727240000000	2.90052e+17	3201230000000
0.57452	9.53233e-05	0.23	0.12775	0.12292	0.11695	0.11002	0.10208	0.0931	0.08318		125.431	-156.599	1.08546	0.97584	-0.92706	1.08566	-1.31434	0.97584	-1.31454	-0.92595		125.431	-156.599	1.19288	1.08325	-0.81834	1.19374	-1.20626	1.08327	-1.20712	-0.81363		125.431	-156.599	2.99998e+17	3924580000000	2.97599e+17	3786120000000		125.431	-156.599	2.99979e+17	3727230000000	2.90022e+17	3200790000000
0.57552	9.96621e-05	0.24	0.12674	0.12178	0.11564	0.10852	0.10037	0.09118	0.08112		125.463	-157.143	1.08546	0.97584	-0.92706	1.08566	-1.31434	0.97584	-1.31454	-0.92595		125.463	-157.143	1.19288	1.08325	-0.81834	1.19374	-1.20626	1.08327	-1.20712	-0.81362		125.463	-157.143	2.99998e+17	3924560000000	2.97595e+17	3786070000000		125.463	-157.143	2.99979e+17	3727210000000	2.90004e+17	3200560000000
0.57653	0.000104039	0.25	0.12571	0.1206	0.11429	0.10698	0.09861	0.08923	0.07903		130.254	-167.555	1.08546	0.97584	-0.92707	1.08571	-1.31429	0.97584	-1.31454	-0.92584		130.254	-167.555	1.19288	1.08325	-0.81837	1.19396	-1.20604	1.08327	-1.20712	-0.81313		130.254	-167.555	3e+17	3925420000000	2.97005e+17	3776960000000		130.254	-167.555	2.99988e+17	3732040000000	2.87602e+17	3165340000000
0.57754	0.000108455	0.26	0.12464	0.11939	0.1129	0.10538	0.09682	0.08724	0.07693		130.51	-172.328	1.08546	0.97584	-0.92707	1.08572	-1.31428	0.97584	-1.31454	-0.92583		130.51	-172.328	1.19288	1.08325	-0.81839	1.19397	-1.20603	1.08327	-1.20712	-0.81311		130.51	-172.328	3.00001e+17	3925820000000	2.96973e+17	3776480000000		130.51	-172.328	2.99992e+17	3734250000000	2.87473e+17	3163460000000
0.57855	0.000112912	0.27	0.12355	0.11815	0.11148	0.10375	0.09498	0.08523	0.07482		130.607	-172.501	1.08546	0.97584	-0.92707	1.08572	-1.31428	0.97584	-1.31454	-0.92583		130.607	-172.501	1.19288	1.08325	-0.81839	1.19398	-1.20602	1.08327	-1.20712	-0.81309		130.607	-172.501	3.00001e+17	3925790000000	2.96942e+17	3776470000000		130.607	-172.501	2.99992e+17	3734180000000	2.87354e+17	3163310000000
0.57955	0.000117413	0.28	0.12243	0.11687	0.11001	0.10208	0.0931	0.08318	0.07271		130.711	-187.815	1.08546	0.97584	-0.92706	1.08572	-1.31428	0.97584	-1.31454	-0.92583		130.711	-187.815	1.19288	1.08326	-0.81835	1.19399	-1.20601	1.08327	-1.20712	-0.81308		130.711	-187.815	3e+17	3923870000000	2.96908e+17	3776460000000		130.711	-187.815	2.99986e+17	3729650000000	2.87225e+17	3163160000000
0.58056	0.000121958	0.29	0.12128	0.11556	0.10851	0.10037	0.09118	0.08112	0.0706		134.005	-190.442	1.08546	0.97584	-0.92705	1.0858	-1.3142	0.97584	-1.31454	-0.92573		134.005	-190.442	1.19288	1.08326	-0.81835	1.19433	-1.20567	1.08328	-1.20712	-0.81266		134.005	-190.442	3e+17	3923490000000	2.95947e+17	3774890000000		134.005	-190.442	2.99986e+17	3728760000000	2.835e+17	3153650000000
0.58157	0.000126549	0.3	0.12009	0.11421	0.10696	0.09861	0.08923	0.07903	0.06851		142.168	-197.762	1.08546	0.97584	-0.92705	1.08602	-1.31398	0.97584	-1.31454	-0.9255		142.168	-197.762	1.19288	1.08326	-0.81834	1.19521	-1.20479	1.08328	-1.20712	-0.8116		142.168	-197.762	2.99999e+17	3922520000000	2.93478e+17	3771410000000		142.168	-197.762	2.99984e+17	3726840000000	2.7386e+17	3130940000000				Source data are provided as a Source Data file.
0.58258	0.000131189	0.31	0.11887	0.11282	0.10537	0.09681	0.08724	0.07693	0.06644		147.909	-200.346	1.08546	0.97584	-0.92705	1.08616	-1.31384	0.97584	-1.31454	-0.92533		147.909	-200.346	1.19288	1.08326	-0.81833	1.19579	-1.20421	1.08327	-1.20712	-0.81088		147.909	-200.346	2.99999e+17	3922180000000	2.91838e+17	3768220000000		147.909	-200.346	2.99984e+17	3726160000000	2.67459e+17	3112820000000
0.58359	0.000135878	0.32	0.11762	0.11139	0.10374	0.09497	0.08523	0.07482	0.06439		149.788	-203.851	1.08546	0.97584	-0.92704	1.08626	-1.31374	0.97584	-1.31454	-0.92527		149.788	-203.851	1.19288	1.08326	-0.81833	1.19618	-1.20382	1.08328	-1.20712	-0.81061		149.788	-203.851	2.99999e+17	3921720000000	2.90715e+17	3773850000000		149.788	-203.851	2.99983e+17	3725400000000	2.63497e+17	3128120000000
0.58459	0.000140619	0.33	0.11633	0.10992	0.10207	0.0931	0.08318	0.07271	0.06237		152.482	-218.456	1.08546	0.97584	-0.92702	1.08654	-1.31346	0.97585	-1.31454	-0.92518		152.482	-218.456	1.19288	1.08326	-0.81827	1.19726	-1.20274	1.08345	-1.20712	-0.81026		152.482	-218.456	2.99997e+17	3918640000000	2.87605e+17	3803050000000		152.482	-218.456	2.99976e+17	3717950000000	2.54156e+17	3220060000000
0.5856	0.000145413	0.34	0.11501	0.10842	0.10035	0.09118	0.08112	0.0706	0.0604		159.822	-222.669	1.08546	0.97584	-0.92702	1.08721	-1.31279	0.97586	-1.31454	-0.92493		159.822	-222.669	1.19288	1.08326	-0.81827	1.19984	-1.20016	1.08359	-1.20712	-0.80918		159.822	-222.669	2.99998e+17	3917990000000	2.80149e+17	3866580000000		159.822	-222.669	2.99978e+17	3717140000000	2.30759e+17	3416480000000
0.58661	0.000150263	0.35	0.11364	0.10687	0.0986	0.08922	0.07903	0.06851	0.05848		162.941	-223.626	1.08546	0.97584	-0.92702	1.0875	-1.3125	0.97586	-1.31454	-0.92482		162.941	-223.626	1.19288	1.08326	-0.81827	1.20095	-1.19905	1.08359	-1.20712	-0.80871		162.941	-223.626	2.99998e+17	3917850000000	2.76954e+17	3894540000000		162.941	-223.626	2.99978e+17	3716950000000	2.20851e+17	3503910000000
0.58762	0.00015517	0.36	0.11224	0.10528	0.0968	0.08724	0.07693	0.06644	0.05661		169.788	-235.43	1.08546	0.97584	-0.92701	1.08814	-1.31186	0.97585	-1.31454	-0.92458		169.788	-235.43	1.19288	1.08326	-0.81826	1.20338	-1.19662	1.08341	-1.20712	-0.80762		169.788	-235.43	2.99999e+17	3916240000000	2.6994e+17	3955910000000		169.788	-235.43	2.99983e+17	3715720000000	1.99106e+17	3695800000000
0.58863	0.000160136	0.37	0.1108	0.10364	0.09496	0.08522	0.07482	0.06439	0.05479		172.477	-239.005	1.08546	0.97584	-0.927	1.08866	-1.31134	0.97586	-1.31454	-0.92449		172.477	-239.005	1.19288	1.08326	-0.81824	1.20525	-1.19475	1.08357	-1.20712	-0.80731		172.477	-239.005	2.99999e+17	3915210000000	2.64508e+17	4025010000000		172.477	-239.005	2.99982e+17	3713260000000	1.86135e+17	3930590000000
0.58963	0.000165163	0.38	0.10932	0.10197	0.09308	0.08318	0.07271	0.06237	0.05305		178.45	-239.908	1.08546	0.97584	-0.927	1.09025	-1.30975	0.97594	-1.31454	-0.92438		178.45	-239.908	1.19288	1.08326	-0.81824	1.21057	-1.18943	1.08438	-1.20712	-0.80721		178.45	-239.908	2.99999e+17	3914950000000	2.49197e+17	4266260000000		178.45	-239.908	2.99982e+17	3712630000000	1.55753e+17	4832620000000
0.59064	0.000170253	0.39	0.1078	0.10025	0.09116	0.08111	0.0706	0.0604	0.05137		178.582	-244.89	1.08546	0.97584	-0.927	1.09029	-1.30971	0.97594	-1.31454	-0.92437		178.582	-244.89	1.19288	1.08326	-0.81824	1.21069	-1.18931	1.0844	-1.20712	-0.8072		178.582	-244.89	2.99999e+17	3914280000000	2.48828e+17	4272250000000		178.582	-244.89	2.99982e+17	3713060000000	1.5506e+17	4855150000000
0.59165	0.000175407	0.4	0.10624	0.09849	0.08921	0.07903	0.06851	0.05848	0.04977		186.521	-246.064	1.08546	0.97584	-0.92699	1.09262	-1.30738	0.97591	-1.31454	-0.9241		186.521	-246.064	1.19288	1.08326	-0.81824	1.21842	-1.18158	1.0842	-1.20712	-0.8057		186.521	-246.064	2.99999e+17	3914120000000	2.26648e+17	4633370000000		186.521	-246.064	2.99983e+17	3713160000000	1.13311e+17	6211250000000
0.59266	0.000180628	0.41	0.10463	0.09669	0.08722	0.07693	0.06644	0.05661	0.04825		189.044	-252.502	1.08546	0.97584	-0.92698	1.09386	-1.30614	0.97599	-1.31454	-0.9241		189.044	-252.502	1.19288	1.08326	-0.81821	1.22212	-1.17788	1.08483	-1.20712	-0.80578		189.044	-252.502	2.99998e+17	3911960000000	2.16394e+17	4869360000000		189.044	-252.502	2.9998e+17	3708960000000	1.00333e+17	7214300000000
0.59367	0.000185918	0.42	0.10298	0.09485	0.08521	0.07482	0.06439	0.05479	0.04682		194.019	-254.944	1.08546	0.97584	-0.92698	1.09668	-1.30332	0.9761	-1.31454	-0.92405		194.019	-254.944	1.19288	1.08326	-0.81821	1.23027	-1.16973	1.08616	-1.20712	-0.80505		194.019	-254.944	2.99998e+17	3911290000000	1.94382e+17	5432010000000		194.019	-254.944	2.9998e+17	3707780000000	7.65919e+16	9678140000000
0.59468	0.000191279	0.43	0.10128	0.09297	0.08316	0.07271	0.06237	0.05305	0.04546		199.716	-266.246	1.08546	0.97584	-0.92696	1.09991	-1.30009	0.97582	-1.31454	-0.92365		199.716	-266.246	1.19288	1.08326	-0.81817	1.23961	-1.16039	1.08442	-1.20712	-0.80217		199.716	-266.246	2.99998e+17	3908180000000	1.69176e+17	6076280000000		199.716	-266.246	2.99978e+17	3702350000000	4.94067e+16	12499400000000
0.59569	0.000196712	0.44	0.09955	0.09105	0.0811	0.0706	0.0604	0.05137	0.04419		200	-276.347	1.08546	0.97584	-0.92694	1.10007	-1.29993	0.97579	-1.31454	-0.92362		200	-276.347	1.19288	1.08326	-0.81815	1.24007	-1.15993	1.0842	-1.20712	-0.802		200	-276.347	2.99997e+17	3905270000000	1.67942e+17	6108330000000		200	-276.347	2.99975e+17	3700240000000	4.8084e+16	12642600000000
0.5967	0.00020222	0.45	0.09777	0.08909	0.07901	0.06851	0.05848	0.04977	0.043			-282.106	1.08546	0.97584	-0.92692				-1.31454				-282.106	1.19288	1.08326	-0.81812				-1.20712				-282.106	2.99993e+17	3902740000000					-282.106	2.99959e+17	3695730000000
0.59771	0.000207805	0.46	0.09595	0.0871	0.07691	0.06643	0.05661	0.04825	0.04189			-283.831	1.08546	0.97584	-0.92691				-1.31454				-283.831	1.19288	1.08326	-0.81811				-1.20712				-283.831	2.99992e+17	3901990000000					-283.831	2.99954e+17	3694380000000
0.59872	0.000213469	0.47	0.09409	0.08508	0.0748	0.06439	0.05479	0.04682	0.04085			-293.334	1.08546	0.97584	-0.92689				-1.31454				-293.334	1.19288	1.08326	-0.81807				-1.20712				-293.334	2.99989e+17	3898280000000					-293.334	2.99941e+17	3688420000000
0.59973	0.000219214	0.48	0.09219	0.08303	0.07269	0.06237	0.05305	0.04546	0.03989			-299.964	1.08546	0.97584	-0.92687				-1.31454				-299.964	1.19288	1.08326	-0.81804				-1.20712				-299.964	2.99987e+17	3895040000000					-299.964	2.99933e+17	3684020000000
0.60074	0.000225042	0.49	0.09025	0.08096	0.07058	0.0604	0.05137	0.04419	0.03899			-301.653	1.08546	0.97584	-0.92687				-1.31454				-301.653	1.19288	1.08326	-0.81804				-1.20712				-301.653	2.99988e+17	3894390000000					-301.653	2.99936e+17	3683780000000
0.60175	0.000230956	0.5	0.08827	0.07887	0.06849	0.05847	0.04977	0.043	0.03814			-317.23	1.08546	0.97584	-0.92683				-1.31454				-317.23	1.19288	1.08326	-0.81802				-1.20712				-317.23	2.99996e+17	3888400000000					-317.23	2.9997e+17	3681610000000
0.60276	0.000236958	0.51	0.08626	0.07677	0.06641	0.0566	0.04825	0.04189	0.03735			-318.195	1.08546	0.97584	-0.92682				-1.31454				-318.195	1.19288	1.08326	-0.81802				-1.20712				-318.195	2.99995e+17	3887870000000					-318.195	2.99967e+17	3680890000000
0.60377	0.00024305	0.52	0.08422	0.07466	0.06437	0.05479	0.04682	0.04085	0.03659			-318.74	1.08546	0.97584	-0.92682				-1.31454				-318.74	1.19288	1.08326	-0.81802				-1.20712				-318.74	2.99996e+17	3887750000000					-318.74	2.99972e+17	3681310000000
0.60478	0.000249235	0.53	0.08215	0.07254	0.06235	0.05304	0.04546	0.03989	0.03587			-318.783	1.08546	0.97584	-0.92682				-1.31454				-318.783	1.19288	1.08326	-0.81802				-1.20712				-318.783	2.99996e+17	3887740000000					-318.783	2.99972e+17	3681340000000
0.60579	0.000255514	0.54	0.08006	0.07043	0.06038	0.05137	0.04419	0.03899	0.03517			-327.147	1.08546	0.97584	-0.92679				-1.31454				-327.147	1.19288	1.08326	-0.81798				-1.20712				-327.147	2.99993e+17	3882520000000					-327.147	2.99959e+17	3675910000000
0.6068	0.00026189	0.55	0.07795	0.06834	0.05845	0.04977	0.043	0.03814	0.03449			-336.012	1.08546	0.97584	-0.92674				-1.31454				-336.012	1.19288	1.08326	-0.81795				-1.20712				-336.012	2.99989e+17	3875850000000					-336.012	2.99939e+17	3670430000000
0.60781	0.000268366	0.56	0.07583	0.06626	0.05658	0.04825	0.04189	0.03735	0.03381			-350.69	1.08546	0.97584	-0.92667				-1.31454				-350.69	1.19289	1.08326	-0.81789				-1.20711				-350.69	2.99981e+17	3865280000000					-350.69	2.99907e+17	3662320000000
0.60882	0.000274944	0.57	0.0737	0.06421	0.05477	0.04681	0.04085	0.03659	0.03314			-357.266	1.08546	0.97584	-0.92663				-1.31454				-357.266	1.19289	1.08326	-0.81783				-1.20711				-357.266	2.99977e+17	3858330000000					-357.266	2.99891e+17	3654070000000
0.60983	0.000281627	0.58	0.07157	0.0622	0.05302	0.04546	0.03989	0.03587	0.03246			-357.411	1.08546	0.97584	-0.92663				-1.31454				-357.411	1.19289	1.08326	-0.81783				-1.20711				-357.411	2.99977e+17	3858170000000					-357.411	2.99891e+17	3653890000000
0.61084	0.000288416	0.59	0.06945	0.06022	0.05135	0.04419	0.03899	0.03517	0.03177			-360.338	1.08546	0.97584	-0.92661				-1.31454				-360.338	1.19289	1.08326	-0.81782				-1.20711				-360.338	2.99977e+17	3855210000000					-360.338	2.9989e+17	3652620000000
0.61185	0.000295315	0.6	0.06734	0.0583	0.04975	0.043	0.03814	0.03449	0.03106			-370.566	1.08546	0.97584	-0.92655				-1.31454				-370.566	1.19289	1.08326	-0.81781				-1.20711				-370.566	2.99978e+17	3845610000000					-370.566	2.99896e+17	3651290000000
0.61286	0.000302327	0.61	0.06526	0.05643	0.04823	0.04189	0.03735	0.03381	0.03033			-376.699	1.08546	0.97584	-0.9265				-1.31454				-376.699	1.19289	1.08326	-0.81777				-1.20711				-376.699	2.99974e+17	3838690000000					-376.699	2.99879e+17	3645580000000
0.61388	0.000309454	0.62	0.0632	0.05462	0.04679	0.04085	0.03659	0.03314	0.02957			-379.52	1.08546	0.97584	-0.92648				-1.31454				-379.52	1.19289	1.08326	-0.81775				-1.20711				-379.52	2.99973e+17	3835510000000					-379.52	2.99872e+17	3642950000000
0.61489	0.000316698	0.63	0.06118	0.05287	0.04544	0.03989	0.03587	0.03246	0.02877			-380.115	1.08546	0.97584	-0.92647				-1.31454				-380.115	1.19289	1.08326	-0.81775				-1.20711				-380.115	2.99972e+17	3834750000000					-380.115	2.9987e+17	3642440000000
0.6159	0.000324062	0.64	0.05921	0.0512	0.04417	0.03899	0.03517	0.03177	0.02793			-383.192	1.08546	0.97584	-0.92644				-1.31454				-383.192	1.19289	1.08326	-0.81772				-1.20711				-383.192	2.9997e+17	3830330000000					-383.192	2.99861e+17	3639310000000
0.61691	0.00033155	0.65	0.05728	0.0496	0.04298	0.03814	0.03449	0.03106	0.02705			-388.342	1.08546	0.97584	-0.92639				-1.31454				-388.342	1.19289	1.08325	-0.81769				-1.20711				-388.342	2.99966e+17	3822920000000					-388.342	2.99844e+17	3634070000000
0.61792	0.000339164	0.66	0.05542	0.04809	0.04187	0.03735	0.03381	0.03033	0.02611			-398.317	1.08546	0.97584	-0.92629				-1.31454				-398.317	1.19289	1.08325	-0.81761				-1.20711				-398.317	2.99959e+17	3806880000000					-398.317	2.99815e+17	3623080000000
0.61894	0.000346907	0.67	0.05363	0.04666	0.04083	0.03659	0.03314	0.02957	0.02511			-403.172	1.08546	0.97584	-0.92623				-1.31454				-403.172	1.19289	1.08325	-0.81759				-1.20711				-403.172	2.9996e+17	3798030000000					-403.172	2.9982e+17	3619880000000
0.61995	0.000354782	0.68	0.0519	0.04531	0.03987	0.03587	0.03246	0.02877	0.02405			-412.445	1.08546	0.97584	-0.92612				-1.31454				-412.445	1.19289	1.08325	-0.81754				-1.20711				-412.445	2.99962e+17	3781120000000					-412.445	2.99828e+17	3613760000000
0.62096	0.000362792	0.69	0.05025	0.04404	0.03897	0.03517	0.03177	0.02793	0.02293			-420.233	1.08546	0.97584	-0.92601				-1.31454				-420.233	1.19289	1.08325	-0.81749				-1.20711				-420.233	2.99959e+17	3765700000000					-420.233	2.99813e+17	3606400000000
0.62198	0.00037094	0.7	0.04868	0.04286	0.03813	0.03448	0.03106	0.02705	0.02174			-420.422	1.08546	0.97584	-0.92601				-1.31454				-420.422	1.19289	1.08325	-0.81749				-1.20711				-420.422	2.99959e+17	3765340000000					-420.422	2.99813e+17	3606230000000
0.62299	0.000379228	0.71	0.04719	0.04175	0.03733	0.03381	0.03033	0.02611	0.02047			-420.543	1.08546	0.97584	-0.92601				-1.31454				-420.543	1.19289	1.08325	-0.81749				-1.20711				-420.543	2.99959e+17	3765030000000					-420.543	2.99813e+17	3606110000000
0.624	0.000387661	0.72	0.04579	0.04072	0.03658	0.03314	0.02957	0.02511	0.01915			-427.032	1.08546	0.97584	-0.92589				-1.31454				-427.032	1.19289	1.08325	-0.81745				-1.20711				-427.032	2.99957e+17	3747840000000					-427.032	2.99807e+17	3600360000000
0.62502	0.000396242	0.73	0.04448	0.03977	0.03586	0.03246	0.02877	0.02405	0.01778			-438.211	1.08546	0.97584	-0.92568				-1.31454				-438.211	1.19289	1.08325	-0.8174				-1.20711				-438.211	2.9996e+17	3717010000000					-438.211	2.99823e+17	3592590000000
0.62603	0.000404973	0.74	0.04325	0.03887	0.03516	0.03177	0.02793	0.02293	0.01636			-440.612	1.08546	0.97584	-0.92564				-1.31454				-440.612	1.19289	1.08325	-0.81737				-1.20711				-440.612	2.99958e+17	3710010000000					-440.612	2.99815e+17	3589500000000
0.62705	0.000413858	0.75	0.04211	0.03803	0.03447	0.03106	0.02705	0.02173	0.01492			-446.155	1.08546	0.97584	-0.92552				-1.31454				-446.155	1.19289	1.08325	-0.81732				-1.20711				-446.155	2.99953e+17	3693840000000					-446.155	2.99797e+17	3582380000000
0.62806	0.0004229	0.76	0.04104	0.03724	0.0338	0.03033	0.02611	0.02047	0.01348			-448.276	1.08547	0.97584	-0.92548				-1.31453				-448.276	1.1929	1.08325	-0.81729				-1.2071				-448.276	2.99944e+17	3687010000000					-448.276	2.99759e+17	3578890000000
0.62908	0.000432104	0.77	0.04005	0.03649	0.03312	0.02957	0.02511	0.01915	0.01208			-449.878	1.08547	0.97584	-0.92544				-1.31453				-449.878	1.1929	1.08325	-0.81727				-1.2071				-449.878	2.99937e+17	3681850000000					-449.878	2.9973e+17	3576250000000
0.63009	0.000441471	0.78	0.03912	0.03577	0.03244	0.02877	0.02405	0.01778	0.01073			-452.608	1.08547	0.97584	-0.92536				-1.31453				-452.608	1.1929	1.08325	-0.81726				-1.2071				-452.608	2.99941e+17	3670430000000					-452.608	2.99754e+17	3573990000000
0.63111	0.000451007	0.79	0.03826	0.03507	0.03175	0.02793	0.02293	0.01636	0.00946			-454.03	1.08547	0.97584	-0.92532				-1.31453				-454.03	1.1929	1.08325	-0.81725				-1.2071				-454.03	2.99943e+17	3664480000000					-454.03	2.99767e+17	3572810000000
0.63213	0.000460713	0.8	0.03745	0.03439	0.03104	0.02704	0.02173	0.01492	0.0083			-465.661	1.08547	0.97584	-0.925				-1.31453				-465.661	1.1929	1.08325	-0.81713				-1.2071				-465.661	2.9993e+17	3618560000000					-465.661	2.99721e+17	3556690000000
0.63314	0.000470596	0.81	0.03668	0.03371	0.03031	0.0261	0.02047	0.01348	0.00725			-470.498	1.08547	0.97584	-0.92486				-1.31453				-470.498	1.1929	1.08325	-0.81708				-1.2071				-470.498	2.99921e+17	3597880000000					-470.498	2.99691e+17	3548850000000
0.63416	0.000480657	0.82	0.03594	0.03303	0.02955	0.02511	0.01915	0.01208	0.00631			-476.116	1.08547	0.97584	-0.92461				-1.31453				-476.116	1.1929	1.08325	-0.81703				-1.2071				-476.116	2.99908e+17	3563760000000					-476.116	2.99689e+17	3541750000000
0.63518	0.000490901	0.83	0.03523	0.03235	0.02875	0.02405	0.01777	0.01073	0.00549			-480.682	1.08547	0.97584	-0.92442				-1.31453				-480.682	1.1929	1.08325	-0.81698				-1.2071				-480.682	2.99897e+17	3536030000000					-480.682	2.99688e+17	3535970000000
0.63619	0.000501331	0.84	0.03454	0.03166	0.02791	0.02292	0.01636	0.00946	0.00478			-494.68	1.08547	0.97584	-0.92382				-1.31453				-494.68	1.1929	1.08325	-0.81684				-1.2071				-494.68	2.99868e+17	3454200000000					-494.68	2.99666e+17	3516840000000
0.63721	0.000511952	0.85	0.03386	0.03094	0.02702	0.02173	0.01492	0.0083	0.00417			-497.391	1.08547	0.97584	-0.9237				-1.31453				-497.391	1.19291	1.08325	-0.81682				-1.20709				-497.391	2.99863e+17	3438350000000					-497.391	2.99662e+17	3513130000000
0.63823	0.000522768	0.86	0.03317	0.03021	0.02608	0.02047	0.01348	0.00724	0.00365			-500.129	1.08548	0.97584	-0.92358				-1.31452				-500.129	1.19291	1.08325	-0.81678				-1.20709				-500.129	2.99847e+17	3421230000000					-500.129	2.99626e+17	3508030000000
0.63925	0.000533783	0.87	0.03249	0.02944	0.02508	0.01915	0.01208	0.00631	0.00321			-502.204	1.08548	0.97584	-0.92344				-1.31452				-502.204	1.19291	1.08325	-0.81675				-1.20709				-502.204	2.99829e+17	3403420000000					-502.204	2.9962e+17	3503620000000
0.64027	0.000545	0.88	0.03179	0.02863	0.02402	0.01777	0.01073	0.00549	0.00285			-509.928	1.08548	0.97584	-0.92294				-1.31452				-509.928	1.19291	1.08325	-0.81662				-1.20709				-509.928	2.99761e+17	3337100000000					-509.928	2.99601e+17	3487210000000
0.64128	0.000556425	0.89	0.03107	0.02778	0.02289	0.01635	0.00946	0.00478	0.00254			-518.158	1.08549	0.97584	-0.92235				-1.31451				-518.158	1.19291	1.08325	-0.8165				-1.20709				-518.158	2.99666e+17	3261630000000					-518.158	2.99624e+17	3470020000000
0.6423	0.000568062	0.9	0.03032	0.02688	0.0217	0.01491	0.0083	0.00417	0.00229			-520.302	1.0855	0.97584	-0.92219				-1.3145				-520.302	1.19291	1.08326	-0.81646				-1.20709				-520.302	2.99623e+17	3240790000000					-520.302	2.99607e+17	3465030000000
0.64332	0.000579914	0.91	0.02955	0.02592	0.02043	0.01347	0.00724	0.00365	0.00209			-536.028	1.08554	0.97585	-0.92066				-1.31446				-536.028	1.19292	1.08326	-0.81617				-1.20708				-536.028	2.99095e+17	3056760000000					-536.028	2.99565e+17	3425680000000
0.64434	0.000591987	0.92	0.02873	0.02491	0.0191	0.01207	0.00631	0.00321	0.00192			-539.619	1.08555	0.97585	-0.9203				-1.31445				-539.619	1.19292	1.08326	-0.8161				-1.20708				-539.619	2.98975e+17	3014730000000					-539.619	2.99555e+17	3416700000000
0.64536	0.000604285	0.93	0.02787	0.02383	0.01772	0.01072	0.00549	0.00285	0.00178			-539.825	1.08556	0.97585	-0.92028				-1.31444				-539.825	1.19292	1.08326	-0.8161				-1.20708				-539.825	2.98963e+17	3012120000000					-539.825	2.99549e+17	3416050000000
0.64638	0.000616813	0.94	0.02696	0.02268	0.0163	0.00945	0.00478	0.00254	0.00167			-540.08	1.08556	0.97585	-0.92025				-1.31444				-540.08	1.19292	1.08326	-0.81609				-1.20708				-540.08	2.98947e+17	3008750000000					-540.08	2.99546e+17	3415340000000
0.64741	0.000629575	0.95	0.02599	0.02146	0.01485	0.00828	0.00417	0.00229	0.00158			-543.563	1.08559	0.97585	-0.91977				-1.31441				-543.563	1.19292	1.08326	-0.81601				-1.20708				-543.563	2.98566e+17	2955470000000					-543.563	2.99491e+17	3404330000000
0.64843	0.000642577	0.96	0.02495	0.02017	0.01341	0.00723	0.00365	0.00209	0.00151			-545.915	1.08561	0.97585	-0.91943				-1.31439				-545.915	1.19293	1.08326	-0.81595				-1.20707				-545.915	2.98307e+17	2919570000000					-545.915	2.99448e+17	3396940000000
0.64945	0.000655823	0.97	0.02384	0.01881	0.012	0.00629	0.00321	0.00192	0.00145			-549.451	1.08565	0.97585	-0.91893				-1.31435				-549.451	1.19293	1.08326	-0.81586				-1.20707				-549.451	2.97927e+17	2865690000000					-549.451	2.99403e+17	3385930000000
0.65047	0.000669319	0.98	0.02265	0.0174	0.01065	0.00547	0.00285	0.00178	0.0014			-552.745	1.08568	0.97585	-0.91845				-1.31432				-552.745	1.19293	1.08326	-0.81578				-1.20707				-552.745	2.97572e+17	2815490000000					-552.745	2.99351e+17	3375540000000
0.65149	0.000683069	0.99	0.02137	0.01594	0.00937	0.00476	0.00254	0.00167	0.00136			-560.733	1.08575	0.97585	-0.91726				-1.31425				-560.733	1.19295	1.08326	-0.81558				-1.20705				-560.733	2.96711e+17	2693740000000					-560.733	2.99225e+17	3350330000000
0.65252	0.000697079	1	0.02001	0.01446	0.0082	0.00415	0.00229	0.00158	0.00133			-561.105	1.08576	0.97585	-0.91719				-1.31424				-561.105	1.19295	1.08326	-0.81557				-1.20705				-561.105	2.96601e+17	2687110000000					-561.105	2.99213e+17	3349000000000
0.65354	0.000711354	1.01	0.01857	0.01298	0.00714	0.00363	0.00209	0.00151	0.0013			-561.274	1.08576	0.97585	-0.91716				-1.31424				-561.274	1.19295	1.08326	-0.81556				-1.20705				-561.274	2.96579e+17	2684200000000					-561.274	2.99212e+17	3348410000000
0.65456	0.000725899	1.02	0.01705	0.01153	0.0062	0.0032	0.00192	0.00145	0.00128			-561.509	1.08576	0.97585	-0.91712				-1.31424				-561.509	1.19295	1.08326	-0.81556				-1.20705				-561.509	2.96549e+17	2680140000000					-561.509	2.9921e+17	3347580000000
0.65559	0.00074072	1.03	0.01547	0.01014	0.00538	0.00283	0.00178	0.0014	0.00126			-563.078	1.08587	0.97586	-0.91672				-1.31413				-563.078	1.19296	1.08326	-0.81549				-1.20704				-563.078	2.9539e+17	2649280000000					-563.078	2.9908e+17	3340460000000
0.65661	0.000755823	1.04	0.01384	0.00884	0.00466	0.00253	0.00167	0.00136	0.00125			-565.638	1.08604	0.97587	-0.91606				-1.31396				-565.638	1.19298	1.08326	-0.81538				-1.20702				-565.638	2.93499e+17	2598920000000					-565.638	2.98868e+17	3328860000000
0.65764	0.000771214	1.05	0.01219	0.00764	0.00405	0.00228	0.00158	0.00133	0.00123			-582.127	1.0871	0.9759	-0.91164				-1.3129				-582.127	1.19309	1.08326	-0.8147				-1.20691				-582.127	2.81923e+17	2274500000000					-582.127	2.97542e+17	3254140000000
0.65867	0.000786898	1.06	0.01056	0.00655	0.00353	0.00207	0.00151	0.0013	0.00122			-594.026	1.08784	0.97591	-0.90816				-1.31216				-594.026	1.19317	1.08326	-0.81419				-1.20683				-594.026	2.73712e+17	2040840000000					-594.026	2.96604e+17	3200320000000
0.65969	0.000802881	1.07	0.00898	0.00559	0.00309	0.0019	0.00145	0.00128	0.00122			-595.509	1.0881	0.97592	-0.90754				-1.3119				-595.509	1.1932	1.08326	-0.81412				-1.2068				-595.509	2.71142e+17	2011310000000					-595.509	2.96322e+17	3194070000000
0.66072	0.000819169	1.08	0.00749	0.00475	0.00273	0.00177	0.0014	0.00126	0.00121			-600.702	1.089	0.97594	-0.90529				-1.311				-600.702	1.19329	1.08327	-0.81386				-1.20671				-600.702	2.61885e+17	1907080000000					-600.702	2.9533e+17	3172940000000
0.66175	0.000835769	1.09	0.00614	0.00403	0.00243	0.00166	0.00136	0.00125	0.00121			-608.437	1.09081	0.97598	-0.90143				-1.30919				-608.437	1.19347	1.08327	-0.81338				-1.20653				-608.437	2.44075e+17	1758220000000					-608.437	2.93231e+17	3135320000000
0.66277	0.000852686	1.1	0.00494	0.00341	0.00218	0.00157	0.00133	0.00123	0.0012			-610.321	1.09125	0.97596	-0.90046				-1.30875				-610.321	1.19351	1.08327	-0.81326				-1.20649				-610.321	2.39737e+17	1721960000000					-610.321	2.92719e+17	3126150000000
0.6638	0.000869928	1.11	0.00392	0.0029	0.00197	0.00149	0.0013	0.00122	0.0012			-612.61	1.09214	0.97603	-0.89905				-1.30786				-612.61	1.19361	1.08327	-0.81311				-1.20639				-612.61	2.31992e+17	1687100000000					-612.61	2.91673e+17	3118820000000
0.66483	0.000887501	1.12	0.00308	0.00247	0.00181	0.00143	0.00128	0.00122	0.0012			-615.545	1.09379	0.97631	-0.89703				-1.30621				-615.545	1.19379	1.08328	-0.81289				-1.20621				-615.545	2.19799e+17	1662600000000					-615.545	2.89646e+17	3114630000000
0.66586	0.000905411	1.13	0.00242	0.00213	0.00167	0.00139	0.00126	0.00121	0.0012			-617.256	1.09476	0.97644	-0.89585				-1.30524				-617.256	1.19389	1.08328	-0.81277				-1.20611				-617.256	2.12692e+17	1648320000000					-617.256	2.88465e+17	3112190000000
0.66689	0.000923665	1.14	0.00191	0.00185	0.00156	0.00135	0.00124	0.0012	0.0012			-623.107	1.09789	0.97659	-0.89183				-1.30211				-623.107	1.19424	1.08328	-0.81233				-1.20576				-623.107	1.8899e+17	1591440000000					-623.107	2.84608e+17	3100180000000
0.66792	0.000942271	1.15	0.00153	0.00163	0.00148	0.00131	0.00123	0.0012	0.00121			-623.998	1.09836	0.97657	-0.89121				-1.30164				-623.998	1.19429	1.08328	-0.81226				-1.20571				-623.998	1.85324e+17	1582120000000					-623.998	2.84041e+17	3098460000000
0.66895	0.000961235	1.16	0.00126	0.00145	0.00141	0.00129	0.00122	0.0012	0.00121			-626.919	1.09991	0.97643	-0.88916				-1.30009				-626.919	1.19445	1.08328	-0.81205				-1.20555				-626.919	1.73305e+17	1551570000000					-626.919	2.82184e+17	3092840000000
0.66998	0.000980565	1.17	0.00106	0.00131	0.00135	0.00127	0.00121	0.0012	0.00122			-628.865	1.1011	0.97638	-0.88775				-1.2989				-628.865	1.19459	1.08328	-0.81189				-1.20541				-628.865	1.65e+17	1537710000000					-628.865	2.80704e+17	3089750000000
0.67101	0.001	1.18	0.000906051	0.0012	0.0013	0.00125	0.00121	0.0012	0.00123			-637.863	1.11062	0.97793	-0.88053				-1.28938				-637.863	1.19581	1.08332	-0.81109				-1.20419				-637.863	1.20368e+17	1684350000000					-637.863	2.67773e+17	3141950000000
0.67204	0.00102	1.19	0.000793283	0.00112	0.00126	0.00123	0.0012	0.0012	0.00124			-637.974	1.11074	0.97793	-0.88044				-1.28926				-637.974	1.19582	1.08332	-0.81108				-1.20418				-637.974	1.19813e+17	1686100000000					-637.974	2.67609e+17	3142580000000
0.67308	0.00104	1.2	0.000706505	0.00105	0.00123	0.00122	0.0012	0.00121	0.00125			-642.377	1.1156	0.97769	-0.87665				-1.2844				-642.377	1.19645	1.08331	-0.81067				-1.20355				-642.377	9.78959e+16	1759340000000					-642.377	2.60968e+17	3169040000000
0.67411	0.00106	1.21	0.000638325	0.000997495	0.00121	0.00121	0.0012	0.00121	0.00126			-643.917	1.11838	0.97884	-0.87581				-1.28162				-643.917	1.19689	1.08334	-0.81054				-1.20311				-643.917	9.1777e+16	1899610000000					-643.917	2.56782e+17	3207720000000
0.67514	0.00108	1.22	0.000583737	0.000955635	0.00119	0.0012	0.0012	0.00122	0.00128			-645.955	1.12173	0.97969	-0.87429				-1.27827				-645.955	1.19741	1.08335	-0.81033				-1.20259				-645.955	8.31323e+16	2042690000000					-645.955	2.51759e+17	3247760000000
0.67617	0.0011	1.23	0.000539321	0.00092265	0.00117	0.0012	0.0012	0.00123	0.00129			-653.393	1.13466	0.98148	-0.86811				-1.26534				-653.393	1.19947	1.08339	-0.80963				-1.20053				-653.393	5.34948e+16	2667990000000					-653.393	2.32329e+17	3426650000000
0.67722	0.00113	1.24	0.000502701	0.00089672	0.00116	0.00119	0.0012	0.00124	0.00131			-654.737	1.13695	0.98105	-0.8668				-1.26305				-654.737	1.19983	1.08337	-0.80949				-1.20017				-654.737	4.80295e+16	2772750000000					-654.737	2.2891e+17	3456880000000
0.67826	0.00115	1.25	0.000472198	0.000876416	0.00115	0.00119	0.00121	0.00125	0.00133			-656.187	1.14056	0.98276	-0.86649				-1.25944				-656.187	1.20055	1.08346	-0.80942				-1.19945				-656.187	4.45608e+16	3159530000000					-656.187	2.23221e+17	3548390000000
0.67929	0.00117	1.26	0.0004466	0.000860637	0.00114	0.00119	0.00121	0.00126	0.00136			-663.72	1.15919	0.98814	-0.85977				-1.24081				-663.72	1.20428	1.08362	-0.80878				-1.19572				-663.72	2.63717e+16	5062850000000					-663.72	1.93797e+17	4008720000000
0.68034	0.0012	1.27	0.000425015	0.000848509	0.00113	0.00119	0.00122	0.00128	0.00138			-669.073	1.1734	0.98807	-0.85418				-1.2266				-669.073	1.20734	1.08358	-0.80829				-1.19266				-669.073	1.49782e+16	7124720000000					-669.073	1.71421e+17	4438940000000
0.68137	0.00122	1.28	0.000406776	0.000839342	0.00113	0.00119	0.00123	0.00129	0.00141			-669.397	1.17421	0.98752	-0.85372				-1.22579				-669.397	1.2075	1.08355	-0.80825				-1.1925				-669.397	1.41952e+16	7222900000000					-669.397	1.70135e+17	4460520000000
0.6824	0.00124	1.29	0.000391372	0.000832597	0.00112	0.00119	0.00123	0.00131	0.00144			-671.856	1.18292	0.99244	-0.85475				-1.21708				-671.856	1.20989	1.08403	-0.8085				-1.19011				-671.856	1.22181e+16	10622300000000					-671.856	1.57752e+17	4952690000000
0.68345	0.00127	1.3	0.00037841	0.000827878	0.00112	0.0012	0.00125	0.00133	0.00148			-677.939	1.20447	1.00092	-0.84793				-1.19553				-677.939	1.21581	1.08448	-0.80815				-1.18419				-677.939	7284170000000000	19023800000000					-677.939	1.27064e+17	6170340000000
0.68448	0.00129	1.31	0.000367581	0.000824791	0.00112	0.0012	0.00126	0.00136	0.00151			-679.119	1.20865	1.00154	-0.84582				-1.19135				-679.119	1.21695	1.08442	-0.80795				-1.18305				-679.119	6326770000000000	20654000000000					-679.119	1.21109e+17	6406620000000
0.68553	0.00132	1.32	0.000358638	0.000823025	0.00112	0.00121	0.00127	0.00138	0.00155			-682.367	1.22007	0.99875	-0.83925				-1.17993				-682.367	1.22007	1.08391	-0.80722				-1.17993				-682.367	3603730000000000	25022300000000					-682.367	1.049e+17	7042030000000
0.68658	0.00135	1.33	0.000351382	0.00082247	0.00112	0.00122	0.00129	0.00141	0.00159
0.68761	0.00137	1.34	0.000345655	0.000822968	0.00113	0.00123	0.00131	0.00144	0.00164
0.68866	0.0014	1.35	0.000341319	0.000824372	0.00113	0.00124	0.00133	0.00148	0.00168
0.68971	0.00143	1.36	0.000338257	0.000826635	0.00114	0.00125	0.00136	0.00151	0.00173
0.69076	0.00146	1.37	0.000336371	0.000829778	0.00114	0.00127	0.00138	0.00155	0.00178
0.69181	0.00149	1.38	0.000335569	0.000833802	0.00115	0.00128	0.00141	0.00159	0.00184
0.69284	0.00151	1.39	0.000335776	0.000838604	0.00116	0.0013	0.00144	0.00164	0.0019
0.69388	0.00154	1.4	0.000336902	0.000844249	0.00117	0.00132	0.00147	0.00168	0.00196
0.69495	0.00158	1.41	0.000338874	0.000850774	0.00119	0.00135	0.00151	0.00173	0.00202
0.696	0.00161	1.42	0.00034162	0.000858123	0.0012	0.00137	0.00155	0.00178	0.00209
0.69704	0.00164	1.43	0.000345066	0.000866537	0.00122	0.0014	0.00159	0.00184	0.00215
0.69809	0.00167	1.44	0.000349152	0.000875962	0.00124	0.00143	0.00163	0.0019	0.00222
0.69914	0.0017	1.45	0.00035379	0.000886511	0.00126	0.00147	0.00168	0.00196	0.0023
0.7002	0.00174	1.46	0.000358919	0.000898277	0.00128	0.0015	0.00173	0.00202	0.00237
0.70125	0.00177	1.47	0.000364477	0.000911287	0.00131	0.00154	0.00178	0.00209	0.00245
0.70231	0.00181	1.48	0.000370408	0.000925833	0.00134	0.00158	0.00184	0.00215	0.00253
0.70336	0.00184	1.49	0.000376656	0.000941919	0.00137	0.00163	0.0019	0.00222	0.00261
0.70442	0.00188	1.5	0.00038317	0.000959586	0.0014	0.00167	0.00196	0.0023	0.00269
0.70549	0.00192
0.70655	0.00196
0.7076	0.00199
0.70866	0.00203
0.70973	0.00207
0.71079	0.00211
0.71187	0.00216
0.71293	0.0022
0.71399	0.00224
0.71507	0.00229
0.71613	0.00233
0.71721	0.00238
0.71829	0.00243
0.71935	0.00247
0.72043	0.00252
0.72151	0.00257
0.72258	0.00262
0.72366	0.00267
0.72476	0.00273
0.72584	0.00278
0.72693	0.00284
0.72801	0.00289
0.7291	0.00295
0.7302	0.00301
0.73129	0.00307
0.73239	0.00313
0.73348	0.00319
0.73457	0.00325
0.73568	0.00332
0.73678	0.00338
0.73788	0.00345
0.73899	0.00352
0.7401	0.00359
0.7412	0.00366
0.74231	0.00373
0.74342	0.0038
0.74454	0.00388
0.74564	0.00395
0.74677	0.00403
0.74789	0.00411
0.74902	0.00419
0.75015	0.00427
0.7513	0.00436
0.75242	0.00444
0.75357	0.00453
0.75471	0.00462
0.75584	0.00471
0.75699	0.00481
0.75812	0.0049
0.75927	0.005
0.7604	0.00509
0.76157	0.0052
0.76271	0.0053
0.76386	0.0054
0.76501	0.00551
0.76617	0.00562
0.76732	0.00573
0.76848	0.00584
0.76965	0.00596
0.7708	0.00607
0.77197	0.00619
0.77314	0.00631
0.77432	0.00644
0.77551	0.00657
0.77669	0.0067
0.77786	0.00683
0.77904	0.00696
0.78022	0.0071
0.78141	0.00724
0.78259	0.00738
0.78379	0.00753
0.78498	0.00767
0.78619	0.00783
0.78738	0.00798
0.78859	0.00814
0.7898	0.0083
0.791	0.00846
0.79222	0.00863
0.79343	0.0088
0.79464	0.00897
0.79587	0.00915
0.79709	0.00933
0.79831	0.00951
0.79954	0.0097
0.80077	0.00989
0.802	0.01008
0.80325	0.01028
0.8045	0.01049
0.80575	0.01069
0.807	0.0109
0.80826	0.01112
0.80952	0.01134
0.81079	0.01156
0.81207	0.01179
0.81335	0.01202
0.81465	0.01226
0.81593	0.0125
0.81721	0.01274
0.8185	0.01299
0.81981	0.01325
0.8211	0.01351
0.82241	0.01378
0.82372	0.01405
0.82505	0.01433
0.82638	0.01461
0.82772	0.0149
0.82905	0.01519
0.8304	0.01549
0.83174	0.01579
0.83309	0.0161
0.83444	0.01642
0.8358	0.01674
0.83715	0.01707
0.83852	0.01741
0.8399	0.01775
0.8413	0.0181
0.84271	0.01846
0.84413	0.01882
0.84556	0.01919
0.84698	0.01957
0.84841	0.01996
0.84985	0.02035
0.85129	0.02075
0.85275	0.02116
0.85421	0.02158
0.85566	0.022
0.85712	0.02243
0.85859	0.02288
0.86005	0.02333
0.86151	0.02379
0.86297	0.02425
0.86446	0.02473
0.86595	0.02522
0.86743	0.02572
0.8689	0.02622
0.87038	0.02674
0.87186	0.02726
0.87333	0.0278
0.87481	0.02835
0.87629	0.02891
0.87777	0.02948
0.87926	0.03006
0.88076	0.03065
0.88224	0.03125
0.88374	0.03187
0.88525	0.0325
0.88676	0.03314
0.88826	0.03379
0.88976	0.03445
0.89127	0.03513
0.89279	0.03582
0.89432	0.03653
0.89585	0.03725
0.89739	0.03798
0.89894	0.03873
0.9005	0.03949
0.90207	0.04027
0.90365	0.04106
0.90524	0.04187
0.90684	0.0427
0.90847	0.04354
0.91009	0.04439
0.91172	0.04527
0.91336	0.04616
0.91501	0.04707
0.91669	0.048
0.91838	0.04894
0.92007	0.0499
0.92179	0.05089
0.92351	0.05189
0.92524	0.05291
0.92697	0.05395
0.92871	0.05502
0.93045	0.0561
0.93219	0.0572
0.93396	0.05833
0.93575	0.05948
0.9375	0.06065
0.93925	0.06184
0.941	0.06306
0.94275	0.0643
0.9444	0.06543
0.94607	0.06662
0.94775	0.06783
0.94946	0.0691
0.95124	0.07055
0.95273	0.07147
0.95467	0.0733
0.95627	0.07447
0.95797	0.07584
0.95981	0.0775
0.96137	0.07861
0.96334	0.08054
0.96508	0.082
0.96682	0.08349
0.96855	0.08501
0.97043	0.08686
0.97217	0.08842
0.97401	0.09024
0.9759	0.09223
0.97763	0.09384
0.97955	0.09591
0.98129	0.09762
0.98313	0.09957
0.98499	0.1016
0.98681	0.10359
0.98868	0.10576
0.99055	0.10796
0.99234	0.10996
0.99424	0.11225
0.99603	0.11427
0.99801	0.11679
0.99989	0.11909
1.00179	0.12146
1.0037	0.12384
1.0057	0.12645
1.00757	0.12872
1.00965	0.13156
1.01161	0.13411
1.01355	0.13667
1.01566	0.13979
1.01757	0.14234
1.01955	0.14518
1.02161	0.1483
1.02357	0.15113
1.02555	0.15411
1.02756	0.15723
1.02956	0.16035
1.03161	0.16362
1.03359	0.16674
1.03565	0.17014
1.03769	0.17354
1.03968	0.17681
1.04178	0.18049
1.04374	0.18376
1.04589	0.18773
1.04793	0.19142
1.04998	0.19525
1.05201	0.19908
1.05402	0.20291
1.05605	0.20688
1.05813	0.21113
1.06011	0.2151
1.06215	0.21936
1.06418	0.22362
1.06623	0.22801
1.06827	0.23241
1.0703	0.23681
1.07239	0.24149
1.07451	0.24631
1.07659	0.25099
1.07869	0.25581
1.08079	0.26064
1.08288	0.26546
1.0851	0.27085
1.08722	0.27581
1.08945	0.28135
1.0916	0.28659
1.09377	0.29198
1.096	0.29766
1.09817	0.30319
1.10038	0.30901
1.10254	0.31468
1.10478	0.32078
1.10703	0.32702
1.10924	0.33312
1.11146	0.33936
1.11367	0.3456
1.11592	0.35213
1.11813	0.35851
1.12039	0.36518
1.12271	0.37227
1.12496	0.37908
1.12724	0.38617
1.12945	0.39298
1.13176	0.40049
1.134	0.40787
1.13622	0.41525
1.13845	0.42291
1.14065	0.43057
1.14286	0.43851
1.14504	0.44645
1.14722	0.45454
1.14942	0.46291
1.15159	0.47128
1.15373	0.47964
1.15589	0.4883
1.15806	0.49709
1.16019	0.50574
1.16244	0.51539
1.16457	0.52418
1.16672	0.53326
1.16896	0.54305
1.17119	0.55284
1.17341	0.56262
1.1756	0.57227
1.17782	0.5822
1.18014	0.59298
1.18236	0.60291
1.18466	0.61369
1.187	0.62475
1.18922	0.6351
1.19156	0.64659
1.19387	0.65794
1.19616	0.66915
1.19849	0.68092
1.20072	0.69184
1.20316	0.70475
1.20545	0.71638
1.20779	0.72872
1.21013	0.7412
1.2125	0.75397
1.21487	0.76688
1.2172	0.77964
1.21961	0.79312
1.22193	0.80603
1.22437	0.82021
1.22675	0.83397
1.22915	0.84801
1.23155	0.86191
1.23401	0.87638
1.23651	0.89142
1.23893	0.90574
1.24147	0.92163
1.24388	0.93652
1.24633	0.95198
1.24879	0.96773
1.25121	0.98362
1.25365	0.99993
1.25605	1.0161
[truncated: 967 more rows]

## Sheet: Figure 5
Figure 5a
[truncated: 12 more rows]
